# Supplementary material for: Complementary evolution of coding and noncoding sequence underlies mammalian hairlessness
Source: eLife. 2022 Nov 7;11:e76911. doi: 10.7554/eLife.76911 (PMC9803358; doi:10.7554/eLife.76911)
Supplement: Figure 1—source data 7. — Human genome (hg19) coordinates for all conserved noncoding elements. [file elife-76911-fig1-data7.txt]

chr1	15782	15931	chr1cre1	0	+
chr1	16879	17058	chr1cre2	0	+
chr1	17241	17355	chr1cre3	0	+
chr1	17603	17682	chr1cre4	0	+
chr1	18274	18385	chr1cre5	0	+
chr1	24726	24820	chr1cre6	0	+
chr1	25572	25670	chr1cre7	0	+
chr1	63269	63370	chr1cre8	0	+
chr1	63422	63622	chr1cre9	0	+
chr1	63704	63772	chr1cre10	0	+
chr1	63792	63832	chr1cre11	0	+
chr1	93126	93277	chr1cre12	0	+
chr1	122048	122134	chr1cre13	0	+
chr1	239454	239605	chr1cre14	0	+
chr1	253019	253192	chr1cre15	0	+
chr1	341136	341295	chr1cre16	0	+
chr1	415755	415828	chr1cre17	0	+
chr1	574637	574710	chr1cre18	0	+
chr1	741176	741277	chr1cre19	0	+
chr1	743943	744015	chr1cre20	0	+
chr1	846655	846703	chr1cre21	0	+
chr1	852068	852170	chr1cre22	0	+
chr1	859216	859364	chr1cre23	0	+
chr1	859809	859972	chr1cre24	0	+
chr1	860019	860102	chr1cre25	0	+
chr1	860117	860332	chr1cre26	0	+
chr1	867470	867580	chr1cre27	0	+
chr1	869217	869270	chr1cre28	0	+
chr1	873189	873242	chr1cre29	0	+
chr1	873265	873310	chr1cre30	0	+
chr1	875479	875627	chr1cre31	0	+
chr1	875752	875807	chr1cre32	0	+
chr1	875818	875884	chr1cre33	0	+
chr1	877283	877384	chr1cre34	0	+
chr1	880212	880280	chr1cre35	0	+
chr1	895922	895966	chr1cre36	0	+
chr1	903544	903585	chr1cre37	0	+
chr1	955091	955161	chr1cre38	0	+
chr1	956606	956685	chr1cre39	0	+
chr1	958492	958536	chr1cre40	0	+
chr1	960176	960244	chr1cre41	0	+
chr1	969285	969379	chr1cre42	0	+
chr1	969982	970092	chr1cre43	0	+
chr1	978036	978213	chr1cre44	0	+
chr1	1060272	1060328	chr1cre45	0	+
chr1	1098176	1098242	chr1cre46	0	+
chr1	1149528	1149577	chr1cre47	0	+
chr1	1272358	1272463	chr1cre48	0	+
chr1	1326479	1326593	chr1cre49	0	+
chr1	1326636	1326681	chr1cre50	0	+
chr1	1326900	1327007	chr1cre51	0	+
chr1	1328658	1328716	chr1cre52	0	+
chr1	1431644	1431698	chr1cre53	0	+
chr1	1438993	1439049	chr1cre54	0	+
chr1	1470143	1470210	chr1cre55	0	+
chr1	1630071	1630174	chr1cre56	0	+
chr1	1631444	1631514	chr1cre57	0	+
chr1	1631575	1631723	chr1cre58	0	+
chr1	1631782	1631957	chr1cre59	0	+
chr1	1632335	1632516	chr1cre60	0	+
chr1	1632584	1632700	chr1cre61	0	+
chr1	1632864	1632932	chr1cre62	0	+
chr1	1633044	1633202	chr1cre63	0	+
chr1	1784680	1784737	chr1cre64	0	+
chr1	1818536	1818653	chr1cre65	0	+
chr1	1981628	1981691	chr1cre66	0	+
chr1	1981737	1981855	chr1cre67	0	+
chr1	1982060	1982147	chr1cre68	0	+
chr1	1987920	1987982	chr1cre69	0	+
chr1	1990996	1991038	chr1cre70	0	+
chr1	2139833	2139901	chr1cre71	0	+
chr1	2159335	2159507	chr1cre72	0	+
chr1	2159528	2159830	chr1cre73	0	+
chr1	2162168	2162329	chr1cre74	0	+
chr1	2166117	2166263	chr1cre75	0	+
chr1	2170518	2170750	chr1cre76	0	+
chr1	2198490	2198544	chr1cre77	0	+
chr1	2201931	2201976	chr1cre78	0	+
chr1	2223427	2223471	chr1cre79	0	+
chr1	2253595	2253697	chr1cre80	0	+
chr1	2262018	2262083	chr1cre81	0	+
chr1	2273653	2273708	chr1cre82	0	+
chr1	2281560	2281602	chr1cre83	0	+
chr1	2370892	2370939	chr1cre84	0	+
chr1	2370951	2370992	chr1cre85	0	+
chr1	2375120	2375244	chr1cre86	0	+
chr1	2375374	2375439	chr1cre87	0	+
chr1	2377236	2377320	chr1cre88	0	+
chr1	2377962	2378002	chr1cre89	0	+
chr1	2397067	2397131	chr1cre90	0	+
chr1	2400873	2400934	chr1cre91	0	+
chr1	2403587	2403711	chr1cre92	0	+
chr1	2432542	2432597	chr1cre93	0	+
chr1	2457767	2457840	chr1cre94	0	+
chr1	2461727	2462001	chr1cre95	0	+
chr1	2464266	2464315	chr1cre96	0	+
chr1	2464376	2464468	chr1cre97	0	+
chr1	2472245	2472449	chr1cre98	0	+
chr1	2475266	2475324	chr1cre99	0	+
chr1	2476460	2476576	chr1cre100	0	+
chr1	2709840	2709886	chr1cre101	0	+
chr1	2723392	2723539	chr1cre102	0	+
chr1	2745924	2745967	chr1cre103	0	+
chr1	2745984	2746250	chr1cre104	0	+
chr1	2749947	2750061	chr1cre105	0	+
chr1	2772239	2772332	chr1cre106	0	+
chr1	2772363	2772553	chr1cre107	0	+
chr1	2773824	2773920	chr1cre108	0	+
chr1	2782841	2782954	chr1cre109	0	+
chr1	2785005	2785119	chr1cre110	0	+
chr1	2791824	2791885	chr1cre111	0	+
chr1	2792759	2792919	chr1cre112	0	+
chr1	2799670	2799871	chr1cre113	0	+
chr1	2801174	2801239	chr1cre114	0	+
chr1	2808775	2808862	chr1cre115	0	+
chr1	2808882	2809176	chr1cre116	0	+
chr1	2823975	2824024	chr1cre117	0	+
chr1	2828045	2828131	chr1cre118	0	+
chr1	2833716	2833766	chr1cre119	0	+
chr1	2833788	2833833	chr1cre120	0	+
chr1	2836714	2836796	chr1cre121	0	+
chr1	2844714	2844763	chr1cre122	0	+
chr1	2863890	2863945	chr1cre123	0	+
chr1	2864108	2864267	chr1cre124	0	+
chr1	2864295	2864448	chr1cre125	0	+
chr1	2879476	2879526	chr1cre126	0	+
chr1	2884906	2885235	chr1cre127	0	+
chr1	2890135	2890201	chr1cre128	0	+
chr1	2892370	2892687	chr1cre129	0	+
chr1	2896660	2896732	chr1cre130	0	+
chr1	2897323	2897374	chr1cre131	0	+
chr1	2899830	2899930	chr1cre132	0	+
chr1	2904540	2904804	chr1cre133	0	+
chr1	2928721	2928788	chr1cre134	0	+
chr1	2966248	2966454	chr1cre135	0	+
chr1	2976220	2976464	chr1cre136	0	+
chr1	2982892	2982936	chr1cre137	0	+
chr1	2984965	2985017	chr1cre138	0	+
chr1	2985054	2985124	chr1cre139	0	+
chr1	2985401	2985553	chr1cre140	0	+
chr1	2986756	2986807	chr1cre141	0	+
chr1	2989845	2990031	chr1cre142	0	+
chr1	2991790	2992233	chr1cre143	0	+
chr1	2996727	2996824	chr1cre144	0	+
chr1	2997689	2997741	chr1cre145	0	+
chr1	3000861	3000902	chr1cre146	0	+
chr1	3000995	3001038	chr1cre147	0	+
chr1	3017913	3018009	chr1cre148	0	+
chr1	3020346	3020442	chr1cre149	0	+
chr1	3020463	3020604	chr1cre150	0	+
chr1	3022078	3022118	chr1cre151	0	+
chr1	3022133	3022182	chr1cre152	0	+
chr1	3022208	3022308	chr1cre153	0	+
chr1	3023984	3024067	chr1cre154	0	+
chr1	3028238	3028310	chr1cre155	0	+
chr1	3028358	3028534	chr1cre156	0	+
chr1	3028578	3028621	chr1cre157	0	+
chr1	3038454	3038533	chr1cre158	0	+
chr1	3039278	3039402	chr1cre159	0	+
chr1	3042421	3042562	chr1cre160	0	+
chr1	3043702	3043752	chr1cre161	0	+
chr1	3048464	3048643	chr1cre162	0	+
chr1	3048657	3048709	chr1cre163	0	+
chr1	3051273	3051355	chr1cre164	0	+
chr1	3051935	3051997	chr1cre165	0	+
chr1	3052271	3052315	chr1cre166	0	+
chr1	3056773	3056920	chr1cre167	0	+
chr1	3057654	3057724	chr1cre168	0	+
chr1	3057754	3057942	chr1cre169	0	+
chr1	3057986	3058145	chr1cre170	0	+
chr1	3058779	3058821	chr1cre171	0	+
chr1	3070203	3070328	chr1cre172	0	+
chr1	3072458	3072650	chr1cre173	0	+
chr1	3077931	3078213	chr1cre174	0	+
chr1	3082681	3082731	chr1cre175	0	+
chr1	3085041	3085119	chr1cre176	0	+
chr1	3086427	3086628	chr1cre177	0	+
chr1	3089707	3089889	chr1cre178	0	+
chr1	3100716	3100788	chr1cre179	0	+
chr1	3100807	3100847	chr1cre180	0	+
chr1	3107354	3107424	chr1cre181	0	+
chr1	3111908	3111962	chr1cre182	0	+
chr1	3111979	3112122	chr1cre183	0	+
chr1	3115472	3115528	chr1cre184	0	+
chr1	3121573	3121624	chr1cre185	0	+
chr1	3122141	3122215	chr1cre186	0	+
chr1	3128595	3128696	chr1cre187	0	+
chr1	3132272	3132387	chr1cre188	0	+
chr1	3132411	3132750	chr1cre189	0	+
chr1	3134763	3134905	chr1cre190	0	+
chr1	3135720	3136003	chr1cre191	0	+
chr1	3140646	3140783	chr1cre192	0	+
chr1	3141737	3141947	chr1cre193	0	+
chr1	3143468	3143537	chr1cre194	0	+
chr1	3143574	3143620	chr1cre195	0	+
chr1	3154903	3155057	chr1cre196	0	+
chr1	3155070	3155140	chr1cre197	0	+
chr1	3157349	3157419	chr1cre198	0	+
chr1	3157433	3157513	chr1cre199	0	+
chr1	3164453	3164545	chr1cre200	0	+
chr1	3164556	3164826	chr1cre201	0	+
chr1	3166164	3166259	chr1cre202	0	+
chr1	3166363	3166522	chr1cre203	0	+
chr1	3175062	3175181	chr1cre204	0	+
chr1	3175443	3175598	chr1cre205	0	+
chr1	3177763	3177928	chr1cre206	0	+
chr1	3182744	3182828	chr1cre207	0	+
chr1	3184833	3184977	chr1cre208	0	+
chr1	3190794	3191205	chr1cre209	0	+
chr1	3191727	3191776	chr1cre210	0	+
chr1	3192702	3192759	chr1cre211	0	+
chr1	3193659	3193720	chr1cre212	0	+
chr1	3202521	3202648	chr1cre213	0	+
chr1	3207441	3207483	chr1cre214	0	+
chr1	3210104	3210151	chr1cre215	0	+
chr1	3210207	3210284	chr1cre216	0	+
chr1	3229290	3229419	chr1cre217	0	+
chr1	3231294	3231403	chr1cre218	0	+
chr1	3231428	3231478	chr1cre219	0	+
chr1	3232504	3232578	chr1cre220	0	+
chr1	3234376	3234579	chr1cre221	0	+
chr1	3234609	3234769	chr1cre222	0	+
chr1	3246647	3246706	chr1cre223	0	+
chr1	3248822	3248883	chr1cre224	0	+
chr1	3262477	3262536	chr1cre225	0	+
chr1	3262680	3262775	chr1cre226	0	+
chr1	3265823	3265866	chr1cre227	0	+
chr1	3265882	3265991	chr1cre228	0	+
chr1	3269074	3269158	chr1cre229	0	+
chr1	3269206	3269287	chr1cre230	0	+
chr1	3282323	3282366	chr1cre231	0	+
chr1	3283092	3283206	chr1cre232	0	+
chr1	3283227	3283307	chr1cre233	0	+
chr1	3283323	3283372	chr1cre234	0	+
chr1	3314632	3314673	chr1cre235	0	+
chr1	3314882	3314932	chr1cre236	0	+
chr1	3315004	3315059	chr1cre237	0	+
chr1	3318883	3318965	chr1cre238	0	+
chr1	3320542	3320616	chr1cre239	0	+
chr1	3320633	3320726	chr1cre240	0	+
chr1	3336662	3336766	chr1cre241	0	+
chr1	3478445	3478504	chr1cre242	0	+
chr1	3492982	3493077	chr1cre243	0	+
chr1	3527140	3527193	chr1cre244	0	+
chr1	3568837	3568928	chr1cre245	0	+
chr1	3581753	3581798	chr1cre246	0	+
chr1	3615726	3615767	chr1cre247	0	+
chr1	3619317	3619418	chr1cre248	0	+
chr1	3620168	3620208	chr1cre249	0	+
chr1	3623872	3623976	chr1cre250	0	+
chr1	3623988	3624048	chr1cre251	0	+
chr1	3628664	3628744	chr1cre252	0	+
chr1	3633606	3633767	chr1cre253	0	+
chr1	3633986	3634102	chr1cre254	0	+
chr1	4001364	4001423	chr1cre255	0	+
chr1	4019003	4019090	chr1cre256	0	+
chr1	4031233	4031306	chr1cre257	0	+
chr1	4032224	4032275	chr1cre258	0	+
chr1	4053971	4054043	chr1cre259	0	+
chr1	4083558	4083618	chr1cre260	0	+
chr1	4117476	4117572	chr1cre261	0	+
chr1	4134224	4134302	chr1cre262	0	+
chr1	4134410	4134582	chr1cre263	0	+
chr1	4134597	4134683	chr1cre264	0	+
chr1	4137052	4137138	chr1cre265	0	+
chr1	4142825	4142885	chr1cre266	0	+
chr1	4193073	4193176	chr1cre267	0	+
chr1	4194291	4194373	chr1cre268	0	+
chr1	4205861	4205967	chr1cre269	0	+
chr1	4209890	4210008	chr1cre270	0	+
chr1	4230457	4230530	chr1cre271	0	+
chr1	4270978	4271020	chr1cre272	0	+
chr1	4271037	4271077	chr1cre273	0	+
chr1	4314103	4314152	chr1cre274	0	+
chr1	4330384	4330441	chr1cre275	0	+
chr1	4338446	4338515	chr1cre276	0	+
chr1	4338597	4338654	chr1cre277	0	+
chr1	4353209	4353279	chr1cre278	0	+
chr1	4384141	4384189	chr1cre279	0	+
chr1	4391395	4391463	chr1cre280	0	+
chr1	4395619	4395680	chr1cre281	0	+
chr1	4395808	4395875	chr1cre282	0	+
chr1	4427929	4427972	chr1cre283	0	+
chr1	4457521	4457578	chr1cre284	0	+
chr1	4457589	4457638	chr1cre285	0	+
chr1	4465400	4465514	chr1cre286	0	+
chr1	4465540	4465584	chr1cre287	0	+
chr1	4481326	4481501	chr1cre288	0	+
chr1	4520888	4520932	chr1cre289	0	+
chr1	4530313	4530426	chr1cre290	0	+
chr1	4544616	4544670	chr1cre291	0	+
chr1	4545507	4545548	chr1cre292	0	+
chr1	4583308	4583348	chr1cre293	0	+
chr1	4583360	4583414	chr1cre294	0	+
chr1	4607048	4607148	chr1cre295	0	+
chr1	4609512	4609618	chr1cre296	0	+
chr1	4611152	4611217	chr1cre297	0	+
chr1	4611277	4611430	chr1cre298	0	+
chr1	4619875	4619939	chr1cre299	0	+
chr1	4619975	4620039	chr1cre300	0	+
chr1	4621252	4621300	chr1cre301	0	+
chr1	4644769	4644828	chr1cre302	0	+
chr1	4675406	4675458	chr1cre303	0	+
chr1	4711019	4711197	chr1cre304	0	+
chr1	4714293	4714392	chr1cre305	0	+
chr1	4715804	4715854	chr1cre306	0	+
chr1	4719271	4719400	chr1cre307	0	+
chr1	4725257	4725335	chr1cre308	0	+
chr1	4734913	4734978	chr1cre309	0	+
chr1	4736328	4736411	chr1cre310	0	+
chr1	4741034	4741292	chr1cre311	0	+
chr1	4741304	4741356	chr1cre312	0	+
chr1	4745279	4745365	chr1cre313	0	+
chr1	4761051	4761150	chr1cre314	0	+
chr1	4769048	4769162	chr1cre315	0	+
chr1	4774548	4774745	chr1cre316	0	+
chr1	4777930	4778056	chr1cre317	0	+
chr1	4799536	4799590	chr1cre318	0	+
chr1	4804417	4804463	chr1cre319	0	+
chr1	4824982	4825203	chr1cre320	0	+
chr1	4830515	4830558	chr1cre321	0	+
chr1	4835123	4835173	chr1cre322	0	+
chr1	4837245	4837304	chr1cre323	0	+
chr1	4854774	4854874	chr1cre324	0	+
chr1	4896262	4896302	chr1cre325	0	+
chr1	4910228	4910376	chr1cre326	0	+
chr1	4931171	4931241	chr1cre327	0	+
chr1	4933032	4933173	chr1cre328	0	+
chr1	4933184	4933240	chr1cre329	0	+
chr1	4954995	4955055	chr1cre330	0	+
chr1	4957024	4957091	chr1cre331	0	+
chr1	4968422	4968478	chr1cre332	0	+
chr1	4973185	4973353	chr1cre333	0	+
chr1	4976248	4976315	chr1cre334	0	+
chr1	4976384	4976546	chr1cre335	0	+
chr1	4989055	4989246	chr1cre336	0	+
chr1	4991992	4992065	chr1cre337	0	+
chr1	4992402	4992474	chr1cre338	0	+
chr1	4992866	4992917	chr1cre339	0	+
chr1	5011426	5011557	chr1cre340	0	+
chr1	5017461	5017508	chr1cre341	0	+
chr1	5017577	5017627	chr1cre342	0	+
chr1	5030701	5030813	chr1cre343	0	+
chr1	5032281	5032403	chr1cre344	0	+
chr1	5035136	5035179	chr1cre345	0	+
chr1	5036393	5036477	chr1cre346	0	+
chr1	5036846	5036991	chr1cre347	0	+
chr1	5042593	5042771	chr1cre348	0	+
chr1	5042797	5042955	chr1cre349	0	+
chr1	5046870	5046918	chr1cre350	0	+
chr1	5059639	5059687	chr1cre351	0	+
chr1	5061010	5061202	chr1cre352	0	+
chr1	5067578	5067683	chr1cre353	0	+
chr1	5076108	5076163	chr1cre354	0	+
chr1	5076429	5076489	chr1cre355	0	+
chr1	5080297	5080429	chr1cre356	0	+
chr1	5093216	5093262	chr1cre357	0	+
chr1	5093280	5093433	chr1cre358	0	+
chr1	5093444	5093492	chr1cre359	0	+
chr1	5093535	5093595	chr1cre360	0	+
chr1	5096399	5096547	chr1cre361	0	+
chr1	5096715	5096766	chr1cre362	0	+
chr1	5096961	5097061	chr1cre363	0	+
chr1	5103625	5103735	chr1cre364	0	+
chr1	5137418	5137462	chr1cre365	0	+
chr1	5137519	5137613	chr1cre366	0	+
chr1	5145244	5145364	chr1cre367	0	+
chr1	5159455	5159533	chr1cre368	0	+
chr1	5196655	5196748	chr1cre369	0	+
chr1	5196800	5196858	chr1cre370	0	+
chr1	5208355	5208406	chr1cre371	0	+
chr1	5208417	5208537	chr1cre372	0	+
chr1	5211629	5211672	chr1cre373	0	+
chr1	5216463	5216522	chr1cre374	0	+
chr1	5227805	5227848	chr1cre375	0	+
chr1	5227861	5227937	chr1cre376	0	+
chr1	5232501	5232553	chr1cre377	0	+
chr1	5234204	5234309	chr1cre378	0	+
chr1	5237385	5237444	chr1cre379	0	+
chr1	5237499	5237628	chr1cre380	0	+
chr1	5238003	5238058	chr1cre381	0	+
chr1	5238075	5238185	chr1cre382	0	+
chr1	5238219	5238261	chr1cre383	0	+
chr1	5238957	5239017	chr1cre384	0	+
chr1	5251755	5251868	chr1cre385	0	+
chr1	5280100	5280161	chr1cre386	0	+
chr1	5280798	5280901	chr1cre387	0	+
chr1	5281022	5281070	chr1cre388	0	+
chr1	5292106	5292281	chr1cre389	0	+
chr1	5299548	5299661	chr1cre390	0	+
chr1	5312303	5312364	chr1cre391	0	+
chr1	5312394	5312508	chr1cre392	0	+
chr1	5312627	5312750	chr1cre393	0	+
chr1	5322123	5322168	chr1cre394	0	+
chr1	5332432	5332504	chr1cre395	0	+
chr1	5347833	5347877	chr1cre396	0	+
chr1	5352104	5352175	chr1cre397	0	+
chr1	5355975	5356017	chr1cre398	0	+
chr1	5356046	5356140	chr1cre399	0	+
chr1	5357311	5357389	chr1cre400	0	+
chr1	5383831	5383982	chr1cre401	0	+
chr1	5385531	5385740	chr1cre402	0	+
chr1	5388262	5388386	chr1cre403	0	+
chr1	5396033	5396085	chr1cre404	0	+
chr1	5398868	5398916	chr1cre405	0	+
chr1	5408373	5408475	chr1cre406	0	+
chr1	5422049	5422098	chr1cre407	0	+
chr1	5444410	5444462	chr1cre408	0	+
chr1	5449584	5449639	chr1cre409	0	+
chr1	5458248	5458319	chr1cre410	0	+
chr1	5458348	5458393	chr1cre411	0	+
chr1	5458413	5458541	chr1cre412	0	+
chr1	5460107	5460148	chr1cre413	0	+
chr1	5484795	5484846	chr1cre414	0	+
chr1	5484869	5484912	chr1cre415	0	+
chr1	5485130	5485201	chr1cre416	0	+
chr1	5485335	5485378	chr1cre417	0	+
chr1	5485436	5485489	chr1cre418	0	+
chr1	5488250	5488299	chr1cre419	0	+
chr1	5488477	5488543	chr1cre420	0	+
chr1	5507667	5507770	chr1cre421	0	+
chr1	5510154	5510227	chr1cre422	0	+
chr1	5513613	5513664	chr1cre423	0	+
chr1	5543891	5543992	chr1cre424	0	+
chr1	5546584	5546776	chr1cre425	0	+
chr1	5555143	5555267	chr1cre426	0	+
chr1	5562548	5562621	chr1cre427	0	+
chr1	5562673	5562742	chr1cre428	0	+
chr1	5565787	5565910	chr1cre429	0	+
chr1	5582562	5582660	chr1cre430	0	+
chr1	5660491	5660542	chr1cre431	0	+
chr1	5674188	5674411	chr1cre432	0	+
chr1	5683296	5683480	chr1cre433	0	+
chr1	5683587	5683636	chr1cre434	0	+
chr1	5712956	5713009	chr1cre435	0	+
chr1	5730919	5731042	chr1cre436	0	+
chr1	5736848	5736943	chr1cre437	0	+
chr1	5742435	5742488	chr1cre438	0	+
chr1	5747897	5747955	chr1cre439	0	+
chr1	5753836	5753882	chr1cre440	0	+
chr1	5769125	5769203	chr1cre441	0	+
chr1	5771871	5771920	chr1cre442	0	+
chr1	5771936	5771992	chr1cre443	0	+
chr1	5788667	5788707	chr1cre444	0	+
chr1	5805400	5805469	chr1cre445	0	+
chr1	5806777	5806823	chr1cre446	0	+
chr1	5817559	5817640	chr1cre447	0	+
chr1	5834122	5834307	chr1cre448	0	+
chr1	5854161	5854234	chr1cre449	0	+
chr1	5867860	5867952	chr1cre450	0	+
chr1	5903583	5903638	chr1cre451	0	+
chr1	5910355	5910504	chr1cre452	0	+
chr1	5946041	5946171	chr1cre453	0	+
chr1	5946263	5946316	chr1cre454	0	+
chr1	6030862	6030993	chr1cre455	0	+
chr1	6052975	6053036	chr1cre456	0	+
chr1	6053803	6053886	chr1cre457	0	+
chr1	6054064	6054181	chr1cre458	0	+
chr1	6054194	6054238	chr1cre459	0	+
chr1	6074542	6074599	chr1cre460	0	+
chr1	6126123	6126224	chr1cre461	0	+
chr1	6129797	6129853	chr1cre462	0	+
chr1	6142818	6142906	chr1cre463	0	+
chr1	6144139	6144187	chr1cre464	0	+
chr1	6144225	6144286	chr1cre465	0	+
chr1	6213283	6213324	chr1cre466	0	+
chr1	6220790	6220886	chr1cre467	0	+
chr1	6224316	6224557	chr1cre468	0	+
chr1	6233941	6234021	chr1cre469	0	+
chr1	6294445	6294619	chr1cre470	0	+
chr1	6300355	6300429	chr1cre471	0	+
chr1	6300563	6300616	chr1cre472	0	+
chr1	6300640	6300703	chr1cre473	0	+
chr1	6301171	6301223	chr1cre474	0	+
chr1	6301959	6302061	chr1cre475	0	+
chr1	6302383	6302437	chr1cre476	0	+
chr1	6302770	6302827	chr1cre477	0	+
chr1	6303664	6303704	chr1cre478	0	+
chr1	6305937	6305992	chr1cre479	0	+
chr1	6320206	6320259	chr1cre480	0	+
chr1	6323300	6323343	chr1cre481	0	+
chr1	6336581	6336621	chr1cre482	0	+
chr1	6363688	6363743	chr1cre483	0	+
chr1	6395906	6395954	chr1cre484	0	+
chr1	6395967	6396031	chr1cre485	0	+
chr1	6497461	6497523	chr1cre486	0	+
chr1	6503696	6503869	chr1cre487	0	+
chr1	6507443	6507517	chr1cre488	0	+
chr1	6507735	6507784	chr1cre489	0	+
chr1	6508401	6508443	chr1cre490	0	+
chr1	6510475	6510539	chr1cre491	0	+
chr1	6548845	6548937	chr1cre492	0	+
chr1	6555299	6555387	chr1cre493	0	+
chr1	6555829	6555870	chr1cre494	0	+
chr1	6556788	6556871	chr1cre495	0	+
chr1	6561031	6561179	chr1cre496	0	+
chr1	6562049	6562098	chr1cre497	0	+
chr1	6562850	6562895	chr1cre498	0	+
chr1	6566090	6566218	chr1cre499	0	+
chr1	6566360	6566624	chr1cre500	0	+
chr1	6646597	6646637	chr1cre501	0	+
chr1	6661230	6661299	chr1cre502	0	+
chr1	6669551	6669668	chr1cre503	0	+
chr1	6744619	6744763	chr1cre504	0	+
chr1	6747020	6747064	chr1cre505	0	+
chr1	6752215	6752263	chr1cre506	0	+
chr1	6762909	6762989	chr1cre507	0	+
chr1	6763122	6763231	chr1cre508	0	+
chr1	6784614	6784654	chr1cre509	0	+
chr1	6784917	6784960	chr1cre510	0	+
chr1	6790160	6790340	chr1cre511	0	+
chr1	6790422	6790494	chr1cre512	0	+
chr1	6791994	6792114	chr1cre513	0	+
chr1	6795020	6795067	chr1cre514	0	+
chr1	6799760	6799926	chr1cre515	0	+
chr1	6803975	6804106	chr1cre516	0	+
chr1	6806607	6806820	chr1cre517	0	+
chr1	6814404	6814554	chr1cre518	0	+
chr1	6814611	6814682	chr1cre519	0	+
chr1	6816370	6816628	chr1cre520	0	+
chr1	6831072	6831117	chr1cre521	0	+
chr1	6831283	6831559	chr1cre522	0	+
chr1	6832166	6832346	chr1cre523	0	+
chr1	6832549	6832619	chr1cre524	0	+
chr1	6843595	6843766	chr1cre525	0	+
chr1	6843877	6843930	chr1cre526	0	+
chr1	6844624	6844706	chr1cre527	0	+
chr1	6844931	6845221	chr1cre528	0	+
chr1	6845763	6846010	chr1cre529	0	+
chr1	6846030	6846170	chr1cre530	0	+
chr1	6846227	6846358	chr1cre531	0	+
chr1	6846372	6846482	chr1cre532	0	+
chr1	6846622	6846674	chr1cre533	0	+
chr1	6846689	6846749	chr1cre534	0	+
chr1	6847116	6847329	chr1cre535	0	+
chr1	6847340	6847389	chr1cre536	0	+
chr1	6847750	6847790	chr1cre537	0	+
chr1	6852476	6852614	chr1cre538	0	+
chr1	6854284	6854359	chr1cre539	0	+
chr1	6854370	6854576	chr1cre540	0	+
chr1	6855803	6855847	chr1cre541	0	+
chr1	6855877	6855969	chr1cre542	0	+
chr1	6856004	6856116	chr1cre543	0	+
chr1	6856834	6856877	chr1cre544	0	+
chr1	6856916	6856976	chr1cre545	0	+
chr1	6861058	6861099	chr1cre546	0	+
chr1	6861138	6861212	chr1cre547	0	+
chr1	6872807	6872865	chr1cre548	0	+
chr1	6872947	6872999	chr1cre549	0	+
chr1	6874818	6874874	chr1cre550	0	+
chr1	6880415	6880467	chr1cre551	0	+
chr1	6881460	6881596	chr1cre552	0	+
chr1	6881961	6882096	chr1cre553	0	+
chr1	6882589	6882658	chr1cre554	0	+
chr1	6883248	6883347	chr1cre555	0	+
chr1	6883565	6883771	chr1cre556	0	+
chr1	6884033	6884083	chr1cre557	0	+
chr1	6891414	6891503	chr1cre558	0	+
chr1	6891523	6891580	chr1cre559	0	+
chr1	6897879	6897951	chr1cre560	0	+
chr1	6930337	6930400	chr1cre561	0	+
chr1	6931286	6931570	chr1cre562	0	+
chr1	6931727	6931773	chr1cre563	0	+
chr1	6932862	6933072	chr1cre564	0	+
chr1	6938043	6938163	chr1cre565	0	+
chr1	6938365	6938511	chr1cre566	0	+
chr1	6947192	6947234	chr1cre567	0	+
chr1	6947249	6947298	chr1cre568	0	+
chr1	6947625	6947679	chr1cre569	0	+
chr1	6948930	6948973	chr1cre570	0	+
chr1	6949383	6949430	chr1cre571	0	+
chr1	6954317	6954586	chr1cre572	0	+
chr1	6954638	6954967	chr1cre573	0	+
chr1	6959287	6959559	chr1cre574	0	+
chr1	6966638	6966700	chr1cre575	0	+
chr1	6968960	6969081	chr1cre576	0	+
chr1	6971068	6971200	chr1cre577	0	+
chr1	6972397	6972484	chr1cre578	0	+
chr1	6974912	6974978	chr1cre579	0	+
chr1	6975133	6975274	chr1cre580	0	+
chr1	6978423	6978593	chr1cre581	0	+
chr1	6979103	6979162	chr1cre582	0	+
chr1	6983037	6983137	chr1cre583	0	+
chr1	6984619	6984809	chr1cre584	0	+
chr1	6994908	6994952	chr1cre585	0	+
chr1	6995105	6995178	chr1cre586	0	+
chr1	6995231	6995619	chr1cre587	0	+
chr1	6995681	6995762	chr1cre588	0	+
chr1	6996593	6996650	chr1cre589	0	+
chr1	6999309	6999427	chr1cre590	0	+
chr1	7002232	7002364	chr1cre591	0	+
chr1	7013735	7013802	chr1cre592	0	+
chr1	7013829	7013879	chr1cre593	0	+
chr1	7016507	7016690	chr1cre594	0	+
chr1	7016702	7016805	chr1cre595	0	+
chr1	7018578	7018713	chr1cre596	0	+
chr1	7018777	7018831	chr1cre597	0	+
chr1	7018842	7018902	chr1cre598	0	+
chr1	7018917	7019203	chr1cre599	0	+
chr1	7020506	7020617	chr1cre600	0	+
chr1	7021717	7021781	chr1cre601	0	+
chr1	7023586	7023653	chr1cre602	0	+
chr1	7025434	7025511	chr1cre603	0	+
chr1	7025522	7025575	chr1cre604	0	+
chr1	7025670	7025988	chr1cre605	0	+
chr1	7027944	7028120	chr1cre606	0	+
chr1	7034321	7034491	chr1cre607	0	+
chr1	7039539	7039773	chr1cre608	0	+
chr1	7045479	7045780	chr1cre609	0	+
chr1	7045791	7045938	chr1cre610	0	+
chr1	7048391	7048644	chr1cre611	0	+
chr1	7049315	7049592	chr1cre612	0	+
chr1	7049634	7049677	chr1cre613	0	+
chr1	7063957	7064001	chr1cre614	0	+
chr1	7064146	7064198	chr1cre615	0	+
chr1	7064226	7064269	chr1cre616	0	+
chr1	7068769	7068857	chr1cre617	0	+
chr1	7074362	7074438	chr1cre618	0	+
chr1	7084740	7084989	chr1cre619	0	+
chr1	7085002	7085314	chr1cre620	0	+
chr1	7097072	7097127	chr1cre621	0	+
chr1	7097160	7097204	chr1cre622	0	+
chr1	7099869	7100007	chr1cre623	0	+
chr1	7100025	7100151	chr1cre624	0	+
chr1	7100281	7100390	chr1cre625	0	+
chr1	7100403	7100493	chr1cre626	0	+
chr1	7101458	7101796	chr1cre627	0	+
chr1	7102950	7102996	chr1cre628	0	+
chr1	7106197	7106299	chr1cre629	0	+
chr1	7108277	7108329	chr1cre630	0	+
chr1	7121061	7121153	chr1cre631	0	+
chr1	7128651	7128733	chr1cre632	0	+
chr1	7129899	7129962	chr1cre633	0	+
chr1	7131274	7131391	chr1cre634	0	+
chr1	7131405	7131569	chr1cre635	0	+
chr1	7131652	7131742	chr1cre636	0	+
chr1	7134384	7134427	chr1cre637	0	+
chr1	7136904	7136981	chr1cre638	0	+
chr1	7136993	7137039	chr1cre639	0	+
chr1	7137060	7137245	chr1cre640	0	+
chr1	7137637	7137738	chr1cre641	0	+
chr1	7138181	7138301	chr1cre642	0	+
chr1	7143809	7144014	chr1cre643	0	+
chr1	7144051	7144099	chr1cre644	0	+
chr1	7146189	7146254	chr1cre645	0	+
chr1	7150577	7150770	chr1cre646	0	+
chr1	7151085	7151131	chr1cre647	0	+
chr1	7154243	7154313	chr1cre648	0	+
chr1	7154339	7154424	chr1cre649	0	+
chr1	7154466	7154616	chr1cre650	0	+
chr1	7156140	7156208	chr1cre651	0	+
chr1	7165163	7165402	chr1cre652	0	+
chr1	7166851	7166905	chr1cre653	0	+
chr1	7167400	7167479	chr1cre654	0	+
chr1	7170355	7170510	chr1cre655	0	+
chr1	7173161	7173257	chr1cre656	0	+
chr1	7173654	7173793	chr1cre657	0	+
chr1	7178970	7179091	chr1cre658	0	+
chr1	7179140	7179232	chr1cre659	0	+
chr1	7186459	7186669	chr1cre660	0	+
chr1	7200727	7200998	chr1cre661	0	+
chr1	7201772	7201842	chr1cre662	0	+
chr1	7205449	7205497	chr1cre663	0	+
chr1	7210999	7211106	chr1cre664	0	+
chr1	7211117	7211181	chr1cre665	0	+
chr1	7211917	7212174	chr1cre666	0	+
chr1	7212907	7212971	chr1cre667	0	+
chr1	7212984	7213061	chr1cre668	0	+
chr1	7224337	7224515	chr1cre669	0	+
chr1	7234408	7234535	chr1cre670	0	+
chr1	7251628	7251751	chr1cre671	0	+
chr1	7254430	7254519	chr1cre672	0	+
chr1	7254575	7254622	chr1cre673	0	+
chr1	7256623	7256843	chr1cre674	0	+
chr1	7256910	7256990	chr1cre675	0	+
chr1	7269175	7269233	chr1cre676	0	+
chr1	7269244	7269482	chr1cre677	0	+
chr1	7269499	7269551	chr1cre678	0	+
chr1	7269605	7269646	chr1cre679	0	+
chr1	7282160	7282227	chr1cre680	0	+
chr1	7283877	7283931	chr1cre681	0	+
chr1	7288088	7288195	chr1cre682	0	+
chr1	7292792	7292972	chr1cre683	0	+
chr1	7293034	7293303	chr1cre684	0	+
chr1	7295850	7296055	chr1cre685	0	+
chr1	7308926	7308976	chr1cre686	0	+
chr1	7309073	7309200	chr1cre687	0	+
chr1	7309299	7309477	chr1cre688	0	+
chr1	7314677	7314723	chr1cre689	0	+
chr1	7314735	7314877	chr1cre690	0	+
chr1	7320972	7321013	chr1cre691	0	+
chr1	7323167	7323208	chr1cre692	0	+
chr1	7323228	7323432	chr1cre693	0	+
chr1	7323482	7323604	chr1cre694	0	+
chr1	7323924	7324007	chr1cre695	0	+
chr1	7324618	7324820	chr1cre696	0	+
chr1	7339528	7339602	chr1cre697	0	+
chr1	7340682	7340728	chr1cre698	0	+
chr1	7341016	7341062	chr1cre699	0	+
chr1	7341570	7341795	chr1cre700	0	+
chr1	7352094	7352243	chr1cre701	0	+
chr1	7360862	7361020	chr1cre702	0	+
chr1	7361347	7361400	chr1cre703	0	+
chr1	7362025	7362200	chr1cre704	0	+
chr1	7362462	7362614	chr1cre705	0	+
chr1	7389320	7389388	chr1cre706	0	+
chr1	7392345	7392567	chr1cre707	0	+
chr1	7392655	7392710	chr1cre708	0	+
chr1	7392737	7392846	chr1cre709	0	+
chr1	7393839	7393935	chr1cre710	0	+
chr1	7394700	7394769	chr1cre711	0	+
chr1	7403100	7403237	chr1cre712	0	+
chr1	7409213	7409292	chr1cre713	0	+
chr1	7420938	7420996	chr1cre714	0	+
chr1	7421671	7421777	chr1cre715	0	+
chr1	7423295	7423435	chr1cre716	0	+
chr1	7423470	7423557	chr1cre717	0	+
chr1	7425331	7425525	chr1cre718	0	+
chr1	7427081	7427199	chr1cre719	0	+
chr1	7427221	7427367	chr1cre720	0	+
chr1	7433700	7433999	chr1cre721	0	+
chr1	7439168	7439241	chr1cre722	0	+
chr1	7439260	7439376	chr1cre723	0	+
chr1	7439425	7439483	chr1cre724	0	+
chr1	7486610	7486685	chr1cre725	0	+
chr1	7486941	7486988	chr1cre726	0	+
chr1	7487564	7487643	chr1cre727	0	+
chr1	7487692	7487763	chr1cre728	0	+
chr1	7490924	7491166	chr1cre729	0	+
chr1	7500551	7500594	chr1cre730	0	+
chr1	7502184	7502361	chr1cre731	0	+
chr1	7502419	7502470	chr1cre732	0	+
chr1	7504155	7504242	chr1cre733	0	+
chr1	7506156	7506234	chr1cre734	0	+
chr1	7506331	7506460	chr1cre735	0	+
chr1	7510731	7510828	chr1cre736	0	+
chr1	7515363	7515584	chr1cre737	0	+
chr1	7517213	7517384	chr1cre738	0	+
chr1	7518943	7519060	chr1cre739	0	+
chr1	7524419	7524491	chr1cre740	0	+
chr1	7526305	7526539	chr1cre741	0	+
chr1	7532011	7532093	chr1cre742	0	+
chr1	7537429	7537549	chr1cre743	0	+
chr1	7538603	7538680	chr1cre744	0	+
chr1	7538873	7538957	chr1cre745	0	+
chr1	7538977	7539039	chr1cre746	0	+
chr1	7551668	7551860	chr1cre747	0	+
chr1	7554090	7554251	chr1cre748	0	+
chr1	7554264	7554389	chr1cre749	0	+
chr1	7562427	7562553	chr1cre750	0	+
chr1	7569569	7569653	chr1cre751	0	+
chr1	7569664	7569734	chr1cre752	0	+
chr1	7576235	7576428	chr1cre753	0	+
chr1	7579175	7579235	chr1cre754	0	+
chr1	7590351	7590454	chr1cre755	0	+
chr1	7594205	7594297	chr1cre756	0	+
chr1	7596049	7596111	chr1cre757	0	+
chr1	7597802	7597848	chr1cre758	0	+
chr1	7600774	7600825	chr1cre759	0	+
chr1	7601449	7601684	chr1cre760	0	+
chr1	7618862	7618970	chr1cre761	0	+
chr1	7619501	7619568	chr1cre762	0	+
chr1	7641399	7641470	chr1cre763	0	+
chr1	7641494	7641570	chr1cre764	0	+
chr1	7645186	7645302	chr1cre765	0	+
chr1	7647532	7647635	chr1cre766	0	+
chr1	7648957	7649123	chr1cre767	0	+
chr1	7651284	7651440	chr1cre768	0	+
chr1	7651452	7651515	chr1cre769	0	+
chr1	7655437	7655506	chr1cre770	0	+
chr1	7666446	7666585	chr1cre771	0	+
chr1	7666601	7666644	chr1cre772	0	+
chr1	7668743	7668836	chr1cre773	0	+
chr1	7669329	7669509	chr1cre774	0	+
chr1	7673616	7673688	chr1cre775	0	+
chr1	7674414	7674527	chr1cre776	0	+
chr1	7674664	7674762	chr1cre777	0	+
chr1	7676071	7676280	chr1cre778	0	+
chr1	7676295	7676393	chr1cre779	0	+
chr1	7676908	7677008	chr1cre780	0	+
chr1	7678650	7678704	chr1cre781	0	+
chr1	7678727	7678913	chr1cre782	0	+
chr1	7683985	7684220	chr1cre783	0	+
chr1	7685956	7686245	chr1cre784	0	+
chr1	7690532	7690679	chr1cre785	0	+
chr1	7692456	7692647	chr1cre786	0	+
chr1	7695880	7695920	chr1cre787	0	+
chr1	7697963	7698003	chr1cre788	0	+
chr1	7698026	7698075	chr1cre789	0	+
chr1	7704037	7704135	chr1cre790	0	+
chr1	7707350	7707434	chr1cre791	0	+
chr1	7710861	7711021	chr1cre792	0	+
chr1	7717892	7717971	chr1cre793	0	+
chr1	7739202	7739271	chr1cre794	0	+
chr1	7764181	7764240	chr1cre795	0	+
chr1	7764567	7764678	chr1cre796	0	+
chr1	7764724	7764853	chr1cre797	0	+
chr1	7779662	7779718	chr1cre798	0	+
chr1	7779809	7779880	chr1cre799	0	+
chr1	7779958	7780091	chr1cre800	0	+
chr1	7797933	7797973	chr1cre801	0	+
chr1	7809412	7809453	chr1cre802	0	+
chr1	7809788	7809902	chr1cre803	0	+
chr1	7810739	7810795	chr1cre804	0	+
chr1	7815616	7815657	chr1cre805	0	+
chr1	7820624	7820858	chr1cre806	0	+
chr1	7823916	7823972	chr1cre807	0	+
chr1	7824121	7824169	chr1cre808	0	+
chr1	7847191	7847330	chr1cre809	0	+
chr1	7913227	7913298	chr1cre810	0	+
chr1	7918130	7918183	chr1cre811	0	+
chr1	8014505	8014565	chr1cre812	0	+
chr1	8063654	8063735	chr1cre813	0	+
chr1	8077715	8077772	chr1cre814	0	+
chr1	8077855	8078227	chr1cre815	0	+
chr1	8080159	8080377	chr1cre816	0	+
chr1	8084088	8084188	chr1cre817	0	+
chr1	8085105	8085316	chr1cre818	0	+
chr1	8087599	8087707	chr1cre819	0	+
chr1	8088501	8088624	chr1cre820	0	+
chr1	8091414	8091492	chr1cre821	0	+
chr1	8105765	8105815	chr1cre822	0	+
chr1	8106150	8106211	chr1cre823	0	+
chr1	8106231	8106286	chr1cre824	0	+
chr1	8107873	8107915	chr1cre825	0	+
chr1	8107934	8108062	chr1cre826	0	+
chr1	8108076	8108154	chr1cre827	0	+
chr1	8137351	8137423	chr1cre828	0	+
chr1	8143891	8143966	chr1cre829	0	+
chr1	8144175	8144236	chr1cre830	0	+
chr1	8150292	8150364	chr1cre831	0	+
chr1	8150470	8150572	chr1cre832	0	+
chr1	8157480	8157543	chr1cre833	0	+
chr1	8157571	8157668	chr1cre834	0	+
chr1	8177170	8177253	chr1cre835	0	+
chr1	8181056	8181102	chr1cre836	0	+
chr1	8229925	8229996	chr1cre837	0	+
chr1	8319195	8319249	chr1cre838	0	+
chr1	8319292	8319445	chr1cre839	0	+
chr1	8334659	8334699	chr1cre840	0	+
chr1	8430594	8430634	chr1cre841	0	+
chr1	8430695	8431002	chr1cre842	0	+
chr1	8437532	8437582	chr1cre843	0	+
chr1	8437691	8437827	chr1cre844	0	+
chr1	8437887	8438031	chr1cre845	0	+
chr1	8438085	8438144	chr1cre846	0	+
chr1	8468341	8468426	chr1cre847	0	+
chr1	8468443	8468554	chr1cre848	0	+
chr1	8468577	8468845	chr1cre849	0	+
chr1	8472381	8472455	chr1cre850	0	+
chr1	8472654	8472749	chr1cre851	0	+
chr1	8477166	8477241	chr1cre852	0	+
chr1	8477252	8477302	chr1cre853	0	+
chr1	8482690	8482743	chr1cre854	0	+
chr1	8484319	8484371	chr1cre855	0	+
chr1	8487707	8487877	chr1cre856	0	+
chr1	8489645	8489869	chr1cre857	0	+
chr1	8497713	8497794	chr1cre858	0	+
chr1	8499043	8499455	chr1cre859	0	+
chr1	8518225	8518327	chr1cre860	0	+
chr1	8520196	8520267	chr1cre861	0	+
chr1	8520910	8521087	chr1cre862	0	+
chr1	8521114	8521255	chr1cre863	0	+
chr1	8534080	8534304	chr1cre864	0	+
chr1	8534453	8534530	chr1cre865	0	+
chr1	8534548	8534590	chr1cre866	0	+
chr1	8534610	8534839	chr1cre867	0	+
chr1	8577743	8577987	chr1cre868	0	+
chr1	8585306	8585418	chr1cre869	0	+
chr1	8585702	8585773	chr1cre870	0	+
chr1	8638262	8638355	chr1cre871	0	+
chr1	8638472	8638562	chr1cre872	0	+
chr1	8638590	8638690	chr1cre873	0	+
chr1	8638701	8638915	chr1cre874	0	+
chr1	8659768	8659820	chr1cre875	0	+
chr1	8659844	8659894	chr1cre876	0	+
chr1	8672158	8672364	chr1cre877	0	+
chr1	8674286	8674420	chr1cre878	0	+
chr1	8674988	8675069	chr1cre879	0	+
chr1	8682174	8682261	chr1cre880	0	+
chr1	8684489	8684534	chr1cre881	0	+
chr1	8692341	8692411	chr1cre882	0	+
chr1	8692433	8692490	chr1cre883	0	+
chr1	8692505	8692723	chr1cre884	0	+
chr1	8701100	8701207	chr1cre885	0	+
chr1	8701235	8701554	chr1cre886	0	+
chr1	8709205	8709246	chr1cre887	0	+
chr1	8741492	8741546	chr1cre888	0	+
chr1	8758415	8758511	chr1cre889	0	+
chr1	8760969	8761131	chr1cre890	0	+
chr1	8761156	8761209	chr1cre891	0	+
chr1	8761473	8761560	chr1cre892	0	+
chr1	8761584	8761625	chr1cre893	0	+
chr1	8761702	8761847	chr1cre894	0	+
chr1	8762062	8762116	chr1cre895	0	+
chr1	8763648	8763872	chr1cre896	0	+
chr1	8767185	8767377	chr1cre897	0	+
chr1	8772447	8772491	chr1cre898	0	+
chr1	8772558	8772636	chr1cre899	0	+
chr1	8772844	8772884	chr1cre900	0	+
chr1	8772898	8772976	chr1cre901	0	+
chr1	8777470	8777684	chr1cre902	0	+
chr1	8777922	8778027	chr1cre903	0	+
chr1	8778051	8778167	chr1cre904	0	+
chr1	8802262	8802330	chr1cre905	0	+
chr1	8812909	8812953	chr1cre906	0	+
chr1	8813002	8813260	chr1cre907	0	+
chr1	8813572	8813785	chr1cre908	0	+
chr1	8813934	8814017	chr1cre909	0	+
chr1	8814287	8814336	chr1cre910	0	+
chr1	8814347	8814536	chr1cre911	0	+
chr1	8815242	8815388	chr1cre912	0	+
chr1	8816551	8816609	chr1cre913	0	+
chr1	8816627	8816710	chr1cre914	0	+
chr1	8833316	8833370	chr1cre915	0	+
chr1	8845271	8845389	chr1cre916	0	+
chr1	8846258	8846469	chr1cre917	0	+
chr1	8853384	8853440	chr1cre918	0	+
chr1	8856466	8856512	chr1cre919	0	+
chr1	8862456	8862512	chr1cre920	0	+
chr1	8862528	8862622	chr1cre921	0	+
chr1	8873293	8873409	chr1cre922	0	+
chr1	8873443	8873499	chr1cre923	0	+
chr1	8874899	8874945	chr1cre924	0	+
chr1	8875058	8875103	chr1cre925	0	+
chr1	8875685	8875919	chr1cre926	0	+
chr1	8875942	8875992	chr1cre927	0	+
chr1	8876084	8876199	chr1cre928	0	+
chr1	8876310	8876577	chr1cre929	0	+
chr1	8878669	8878807	chr1cre930	0	+
chr1	8881766	8881858	chr1cre931	0	+
chr1	8881893	8881941	chr1cre932	0	+
chr1	8891213	8891466	chr1cre933	0	+
chr1	8897664	8897709	chr1cre934	0	+
chr1	8897818	8897919	chr1cre935	0	+
chr1	8914344	8914443	chr1cre936	0	+
chr1	8953642	8954193	chr1cre937	0	+
chr1	8954377	8954675	chr1cre938	0	+
chr1	8967466	8967589	chr1cre939	0	+
chr1	9187792	9187837	chr1cre940	0	+
chr1	9224096	9224138	chr1cre941	0	+
chr1	9258780	9258824	chr1cre942	0	+
chr1	9258841	9258889	chr1cre943	0	+
chr1	9258905	9258947	chr1cre944	0	+
chr1	9258958	9259031	chr1cre945	0	+
chr1	9261933	9262021	chr1cre946	0	+
chr1	9262676	9262745	chr1cre947	0	+
chr1	9285600	9285654	chr1cre948	0	+
chr1	9313286	9313342	chr1cre949	0	+
chr1	9313404	9313445	chr1cre950	0	+
chr1	9342356	9342413	chr1cre951	0	+
chr1	9354619	9354727	chr1cre952	0	+
chr1	9375838	9375976	chr1cre953	0	+
chr1	9382962	9383112	chr1cre954	0	+
chr1	9384623	9384677	chr1cre955	0	+
chr1	9399059	9399132	chr1cre956	0	+
chr1	9400522	9400582	chr1cre957	0	+
chr1	9405729	9405822	chr1cre958	0	+
chr1	9406274	9406347	chr1cre959	0	+
chr1	9431298	9431351	chr1cre960	0	+
chr1	9431491	9431554	chr1cre961	0	+
chr1	9431647	9431862	chr1cre962	0	+
chr1	9436139	9436273	chr1cre963	0	+
chr1	9437119	9437201	chr1cre964	0	+
chr1	9444868	9445017	chr1cre965	0	+
chr1	9462043	9462105	chr1cre966	0	+
chr1	9462119	9462164	chr1cre967	0	+
chr1	9474203	9474253	chr1cre968	0	+
chr1	9495245	9495317	chr1cre969	0	+
chr1	9495363	9495428	chr1cre970	0	+
chr1	9498358	9498404	chr1cre971	0	+
chr1	9498430	9498488	chr1cre972	0	+
chr1	9498612	9498680	chr1cre973	0	+
chr1	9502471	9502549	chr1cre974	0	+
chr1	9504172	9504258	chr1cre975	0	+
chr1	9527162	9527208	chr1cre976	0	+
chr1	9532012	9532100	chr1cre977	0	+
chr1	9599475	9599515	chr1cre978	0	+
chr1	9636700	9636961	chr1cre979	0	+
chr1	9648768	9648848	chr1cre980	0	+
chr1	9667305	9667345	chr1cre981	0	+
chr1	9667386	9667444	chr1cre982	0	+
chr1	9711674	9711788	chr1cre983	0	+
chr1	9712586	9712628	chr1cre984	0	+
chr1	9745100	9745140	chr1cre985	0	+
chr1	9749722	9749815	chr1cre986	0	+
chr1	9796198	9796275	chr1cre987	0	+
chr1	9815475	9815666	chr1cre988	0	+
chr1	9815878	9815927	chr1cre989	0	+
chr1	9815942	9815986	chr1cre990	0	+
chr1	9816324	9816427	chr1cre991	0	+
chr1	9840641	9840748	chr1cre992	0	+
chr1	9841131	9841234	chr1cre993	0	+
chr1	9897098	9897143	chr1cre994	0	+
chr1	9904671	9904748	chr1cre995	0	+
chr1	9911738	9911823	chr1cre996	0	+
chr1	9912577	9912707	chr1cre997	0	+
chr1	9919376	9919425	chr1cre998	0	+
chr1	9932925	9932997	chr1cre999	0	+
chr1	9939726	9939770	chr1cre1000	0	+
chr1	9950492	9950578	chr1cre1001	0	+
chr1	9961661	9961703	chr1cre1002	0	+
chr1	9963649	9963691	chr1cre1003	0	+
chr1	9969342	9969411	chr1cre1004	0	+
chr1	9970048	9970088	chr1cre1005	0	+
chr1	9982440	9982532	chr1cre1006	0	+
chr1	9982647	9982690	chr1cre1007	0	+
chr1	9982708	9982752	chr1cre1008	0	+
chr1	9986239	9986280	chr1cre1009	0	+
chr1	10011301	10011357	chr1cre1010	0	+
chr1	10097990	10098056	chr1cre1011	0	+
chr1	10158577	10158779	chr1cre1012	0	+
chr1	10167244	10167487	chr1cre1013	0	+
chr1	10269962	10270063	chr1cre1014	0	+
chr1	10270565	10270609	chr1cre1015	0	+
chr1	10271543	10271641	chr1cre1016	0	+
chr1	10272078	10272137	chr1cre1017	0	+
chr1	10282785	10282825	chr1cre1018	0	+
chr1	10282850	10282905	chr1cre1019	0	+
chr1	10305070	10305278	chr1cre1020	0	+
chr1	10313874	10313935	chr1cre1021	0	+
chr1	10313989	10314080	chr1cre1022	0	+
chr1	10339222	10339316	chr1cre1023	0	+
chr1	10342283	10342336	chr1cre1024	0	+
chr1	10354197	10354296	chr1cre1025	0	+
chr1	10355986	10356089	chr1cre1026	0	+
chr1	10357655	10357877	chr1cre1027	0	+
chr1	10362546	10362812	chr1cre1028	0	+
chr1	10363108	10363148	chr1cre1029	0	+
chr1	10386060	10386142	chr1cre1030	0	+
chr1	10389885	10389946	chr1cre1031	0	+
chr1	10390081	10390132	chr1cre1032	0	+
chr1	10390168	10390217	chr1cre1033	0	+
chr1	10404134	10404391	chr1cre1034	0	+
chr1	10415390	10415514	chr1cre1035	0	+
chr1	10448257	10448315	chr1cre1036	0	+
chr1	10495482	10495528	chr1cre1037	0	+
chr1	10500494	10500684	chr1cre1038	0	+
chr1	10510819	10510877	chr1cre1039	0	+
chr1	10556803	10557254	chr1cre1040	0	+
chr1	10562516	10562558	chr1cre1041	0	+
chr1	10562573	10562629	chr1cre1042	0	+
chr1	10564212	10564409	chr1cre1043	0	+
chr1	10566887	10566963	chr1cre1044	0	+
chr1	10567466	10567632	chr1cre1045	0	+
chr1	10567906	10567951	chr1cre1046	0	+
chr1	10569721	10570033	chr1cre1047	0	+
chr1	10570924	10571125	chr1cre1048	0	+
chr1	10571154	10571258	chr1cre1049	0	+
chr1	10572389	10572531	chr1cre1050	0	+
chr1	10573710	10574151	chr1cre1051	0	+
chr1	10575142	10575570	chr1cre1052	0	+
chr1	10575706	10575781	chr1cre1053	0	+
chr1	10577433	10577688	chr1cre1054	0	+
chr1	10578655	10578748	chr1cre1055	0	+
chr1	10578877	10578967	chr1cre1056	0	+
chr1	10579240	10579294	chr1cre1057	0	+
chr1	10579368	10579419	chr1cre1058	0	+
chr1	10579564	10579628	chr1cre1059	0	+
chr1	10580626	10580981	chr1cre1060	0	+
chr1	10581501	10581595	chr1cre1061	0	+
chr1	10581862	10581967	chr1cre1062	0	+
chr1	10581978	10582022	chr1cre1063	0	+
chr1	10582048	10582234	chr1cre1064	0	+
chr1	10583791	10584271	chr1cre1065	0	+
chr1	10588529	10588696	chr1cre1066	0	+
chr1	10588919	10589267	chr1cre1067	0	+
chr1	10589640	10589807	chr1cre1068	0	+
chr1	10589856	10589935	chr1cre1069	0	+
chr1	10589954	10590026	chr1cre1070	0	+
chr1	10590262	10590478	chr1cre1071	0	+
chr1	10590677	10590732	chr1cre1072	0	+
chr1	10591210	10591435	chr1cre1073	0	+
chr1	10591508	10591578	chr1cre1074	0	+
chr1	10591642	10591895	chr1cre1075	0	+
chr1	10592127	10592187	chr1cre1076	0	+
chr1	10592660	10592852	chr1cre1077	0	+
chr1	10592870	10592940	chr1cre1078	0	+
chr1	10593248	10594114	chr1cre1079	0	+
chr1	10596715	10596755	chr1cre1080	0	+
chr1	10596824	10596907	chr1cre1081	0	+
chr1	10597401	10597905	chr1cre1082	0	+
chr1	10597918	10597975	chr1cre1083	0	+
chr1	10598517	10598591	chr1cre1084	0	+
chr1	10598602	10598667	chr1cre1085	0	+
chr1	10598916	10599138	chr1cre1086	0	+
chr1	10599349	10599526	chr1cre1087	0	+
chr1	10600325	10600803	chr1cre1088	0	+
chr1	10601629	10601838	chr1cre1089	0	+
chr1	10608998	10609082	chr1cre1090	0	+
chr1	10609138	10609186	chr1cre1091	0	+
chr1	10609197	10609251	chr1cre1092	0	+
chr1	10609398	10609547	chr1cre1093	0	+
chr1	10611109	10611454	chr1cre1094	0	+
chr1	10611633	10611685	chr1cre1095	0	+
chr1	10613601	10613653	chr1cre1096	0	+
chr1	10615481	10615598	chr1cre1097	0	+
chr1	10615901	10615955	chr1cre1098	0	+
chr1	10616508	10616575	chr1cre1099	0	+
chr1	10616727	10616768	chr1cre1100	0	+
chr1	10636128	10636208	chr1cre1101	0	+
chr1	10636222	10636402	chr1cre1102	0	+
chr1	10651173	10651306	chr1cre1103	0	+
chr1	10652518	10652723	chr1cre1104	0	+
chr1	10653127	10653292	chr1cre1105	0	+
chr1	10653334	10653422	chr1cre1106	0	+
chr1	10653695	10654248	chr1cre1107	0	+
chr1	10654270	10654348	chr1cre1108	0	+
chr1	10655756	10656033	chr1cre1109	0	+
chr1	10656934	10656982	chr1cre1110	0	+
chr1	10657032	10657123	chr1cre1111	0	+
chr1	10657137	10657300	chr1cre1112	0	+
chr1	10658054	10658124	chr1cre1113	0	+
chr1	10658671	10659176	chr1cre1114	0	+
chr1	10661905	10662041	chr1cre1115	0	+
chr1	10662435	10662899	chr1cre1116	0	+
chr1	10663408	10663482	chr1cre1117	0	+
chr1	10674276	10674431	chr1cre1118	0	+
chr1	10683225	10683617	chr1cre1119	0	+
chr1	10683644	10683709	chr1cre1120	0	+
chr1	10684130	10684176	chr1cre1121	0	+
chr1	10685790	10685832	chr1cre1122	0	+
chr1	10686057	10686338	chr1cre1123	0	+
chr1	10692521	10692744	chr1cre1124	0	+
chr1	10694753	10694811	chr1cre1125	0	+
chr1	10695356	10695558	chr1cre1126	0	+
chr1	10696200	10696286	chr1cre1127	0	+
chr1	10700390	10700498	chr1cre1128	0	+
chr1	10702075	10702277	chr1cre1129	0	+
chr1	10702318	10702417	chr1cre1130	0	+
chr1	10702438	10702488	chr1cre1131	0	+
chr1	10703837	10703953	chr1cre1132	0	+
chr1	10706614	10706706	chr1cre1133	0	+
chr1	10715100	10715156	chr1cre1134	0	+
chr1	10715171	10715508	chr1cre1135	0	+
chr1	10717190	10717288	chr1cre1136	0	+
chr1	10717580	10717638	chr1cre1137	0	+
chr1	10720695	10720970	chr1cre1138	0	+
chr1	10723545	10723670	chr1cre1139	0	+
chr1	10724028	10724270	chr1cre1140	0	+
chr1	10727682	10727886	chr1cre1141	0	+
chr1	10727958	10728005	chr1cre1142	0	+
chr1	10728041	10728109	chr1cre1143	0	+
chr1	10728318	10728530	chr1cre1144	0	+
chr1	10729427	10729565	chr1cre1145	0	+
chr1	10729879	10730138	chr1cre1146	0	+
chr1	10731107	10731344	chr1cre1147	0	+
chr1	10732161	10733080	chr1cre1148	0	+
chr1	10733196	10733472	chr1cre1149	0	+
chr1	10733560	10733737	chr1cre1150	0	+
chr1	10735042	10735370	chr1cre1151	0	+
chr1	10738313	10738482	chr1cre1152	0	+
chr1	10738605	10739076	chr1cre1153	0	+
chr1	10739625	10739712	chr1cre1154	0	+
chr1	10739723	10739926	chr1cre1155	0	+
chr1	10741923	10742071	chr1cre1156	0	+
chr1	10742088	10742128	chr1cre1157	0	+
chr1	10742223	10742318	chr1cre1158	0	+
chr1	10742547	10742778	chr1cre1159	0	+
chr1	10745124	10745245	chr1cre1160	0	+
chr1	10745349	10745555	chr1cre1161	0	+
chr1	10746256	10746388	chr1cre1162	0	+
chr1	10746637	10746852	chr1cre1163	0	+
chr1	10749316	10749453	chr1cre1164	0	+
chr1	10750063	10750110	chr1cre1165	0	+
chr1	10750962	10751046	chr1cre1166	0	+
chr1	10751070	10751152	chr1cre1167	0	+
chr1	10751164	10751411	chr1cre1168	0	+
chr1	10751854	10751941	chr1cre1169	0	+
chr1	10752040	10752098	chr1cre1170	0	+
chr1	10752443	10752499	chr1cre1171	0	+
chr1	10752512	10752573	chr1cre1172	0	+
chr1	10752598	10752644	chr1cre1173	0	+
chr1	10753282	10753540	chr1cre1174	0	+
chr1	10753636	10753729	chr1cre1175	0	+
chr1	10754214	10754641	chr1cre1176	0	+
chr1	10756093	10756166	chr1cre1177	0	+
chr1	10757668	10757949	chr1cre1178	0	+
chr1	10758222	10758644	chr1cre1179	0	+
chr1	10759599	10759805	chr1cre1180	0	+
chr1	10761358	10761584	chr1cre1181	0	+
chr1	10761652	10761735	chr1cre1182	0	+
chr1	10762801	10763011	chr1cre1183	0	+
chr1	10764407	10764883	chr1cre1184	0	+
chr1	10766508	10766646	chr1cre1185	0	+
chr1	10766662	10766706	chr1cre1186	0	+
chr1	10767216	10767583	chr1cre1187	0	+
chr1	10768733	10768822	chr1cre1188	0	+
chr1	10769401	10769653	chr1cre1189	0	+
chr1	10773092	10773522	chr1cre1190	0	+
chr1	10774599	10774855	chr1cre1191	0	+
chr1	10777454	10777608	chr1cre1192	0	+
chr1	10777633	10777688	chr1cre1193	0	+
chr1	10778363	10778531	chr1cre1194	0	+
chr1	10780659	10780777	chr1cre1195	0	+
chr1	10781267	10781593	chr1cre1196	0	+
chr1	10782861	10782995	chr1cre1197	0	+
chr1	10783015	10783188	chr1cre1198	0	+
chr1	10784316	10784542	chr1cre1199	0	+
chr1	10784930	10785095	chr1cre1200	0	+
chr1	10785369	10785733	chr1cre1201	0	+
chr1	10786647	10786778	chr1cre1202	0	+
chr1	10787823	10787929	chr1cre1203	0	+
chr1	10787955	10788042	chr1cre1204	0	+
chr1	10788189	10788259	chr1cre1205	0	+
chr1	10788655	10789149	chr1cre1206	0	+
chr1	10792921	10792978	chr1cre1207	0	+
chr1	10794344	10794794	chr1cre1208	0	+
chr1	10795056	10795599	chr1cre1209	0	+
chr1	10797013	10797064	chr1cre1210	0	+
chr1	10797081	10797367	chr1cre1211	0	+
chr1	10798785	10799096	chr1cre1212	0	+
chr1	10801709	10801830	chr1cre1213	0	+
chr1	10801880	10801921	chr1cre1214	0	+
chr1	10802333	10802450	chr1cre1215	0	+
chr1	10803553	10803696	chr1cre1216	0	+
chr1	10803956	10804128	chr1cre1217	0	+
chr1	10806094	10806169	chr1cre1218	0	+
chr1	10806341	10806521	chr1cre1219	0	+
chr1	10811487	10811789	chr1cre1220	0	+
chr1	10811911	10811970	chr1cre1221	0	+
chr1	10813486	10813707	chr1cre1222	0	+
chr1	10814789	10814998	chr1cre1223	0	+
chr1	10815961	10816035	chr1cre1224	0	+
chr1	10816394	10816467	chr1cre1225	0	+
chr1	10819064	10819153	chr1cre1226	0	+
chr1	10821613	10821790	chr1cre1227	0	+
chr1	10822362	10822539	chr1cre1228	0	+
chr1	10823141	10823191	chr1cre1229	0	+
chr1	10825361	10825575	chr1cre1230	0	+
chr1	10825927	10826086	chr1cre1231	0	+
chr1	10827635	10827834	chr1cre1232	0	+
chr1	10831458	10831740	chr1cre1233	0	+
chr1	10833069	10833125	chr1cre1234	0	+
chr1	10833147	10833442	chr1cre1235	0	+
chr1	10833467	10833552	chr1cre1236	0	+
chr1	10835205	10835345	chr1cre1237	0	+
chr1	10836034	10836496	chr1cre1238	0	+
chr1	10836711	10836772	chr1cre1239	0	+
chr1	10839141	10839658	chr1cre1240	0	+
chr1	10840221	10840362	chr1cre1241	0	+
chr1	10841357	10841433	chr1cre1242	0	+
chr1	10842608	10842787	chr1cre1243	0	+
chr1	10843002	10843170	chr1cre1244	0	+
chr1	10845374	10845572	chr1cre1245	0	+
chr1	10847507	10847699	chr1cre1246	0	+
chr1	10847739	10847800	chr1cre1247	0	+
chr1	10849450	10849569	chr1cre1248	0	+
chr1	10849645	10849705	chr1cre1249	0	+
chr1	10849927	10849972	chr1cre1250	0	+
chr1	10850337	10850458	chr1cre1251	0	+
chr1	10850517	10850670	chr1cre1252	0	+
chr1	10851436	10851544	chr1cre1253	0	+
chr1	10851667	10851779	chr1cre1254	0	+
chr1	10851813	10852112	chr1cre1255	0	+
chr1	10852231	10852276	chr1cre1256	0	+
chr1	10852290	10852379	chr1cre1257	0	+
chr1	10852404	10852448	chr1cre1258	0	+
chr1	10852512	10852663	chr1cre1259	0	+
chr1	10852940	10853408	chr1cre1260	0	+
chr1	10853549	10853762	chr1cre1261	0	+
chr1	10854039	10854226	chr1cre1262	0	+
chr1	10854601	10854661	chr1cre1263	0	+
chr1	10854725	10854906	chr1cre1264	0	+
chr1	10855019	10855230	chr1cre1265	0	+
chr1	10855580	10855668	chr1cre1266	0	+
chr1	10855756	10855879	chr1cre1267	0	+
chr1	10856291	10856565	chr1cre1268	0	+
chr1	10858942	10859035	chr1cre1269	0	+
chr1	10861861	10861905	chr1cre1270	0	+
chr1	10863037	10863137	chr1cre1271	0	+
chr1	10864237	10864288	chr1cre1272	0	+
chr1	10864629	10864711	chr1cre1273	0	+
chr1	10865903	10865988	chr1cre1274	0	+
chr1	10868074	10868365	chr1cre1275	0	+
chr1	10869219	10869501	chr1cre1276	0	+
chr1	10873907	10874060	chr1cre1277	0	+
chr1	10878810	10878950	chr1cre1278	0	+
chr1	10879645	10879717	chr1cre1279	0	+
chr1	10880676	10880782	chr1cre1280	0	+
chr1	10883148	10883235	chr1cre1281	0	+
chr1	10884779	10884867	chr1cre1282	0	+
chr1	10885174	10885248	chr1cre1283	0	+
chr1	10887759	10888031	chr1cre1284	0	+
chr1	10888187	10888260	chr1cre1285	0	+
chr1	10890245	10890286	chr1cre1286	0	+
chr1	10894616	10894831	chr1cre1287	0	+
chr1	10895257	10895444	chr1cre1288	0	+
chr1	10895962	10896031	chr1cre1289	0	+
chr1	10899566	10899622	chr1cre1290	0	+
chr1	10901296	10901533	chr1cre1291	0	+
chr1	10916249	10916514	chr1cre1292	0	+
chr1	10916572	10916613	chr1cre1293	0	+
chr1	10916970	10917084	chr1cre1294	0	+
chr1	10920216	10920409	chr1cre1295	0	+
chr1	10922285	10922452	chr1cre1296	0	+
chr1	10922929	10923070	chr1cre1297	0	+
chr1	10923693	10923927	chr1cre1298	0	+
chr1	10923973	10924247	chr1cre1299	0	+
chr1	10924716	10924808	chr1cre1300	0	+
chr1	10924988	10925156	chr1cre1301	0	+
chr1	10925203	10925665	chr1cre1302	0	+
chr1	10926248	10926365	chr1cre1303	0	+
chr1	10927143	10927373	chr1cre1304	0	+
chr1	10930457	10930576	chr1cre1305	0	+
chr1	10933068	10933242	chr1cre1306	0	+
chr1	10935444	10935516	chr1cre1307	0	+
chr1	10938259	10938638	chr1cre1308	0	+
chr1	10948864	10949013	chr1cre1309	0	+
chr1	10958512	10958637	chr1cre1310	0	+
chr1	10960424	10960482	chr1cre1311	0	+
chr1	10960609	10960698	chr1cre1312	0	+
chr1	10960983	10961187	chr1cre1313	0	+
chr1	10961923	10962020	chr1cre1314	0	+
chr1	10965138	10965364	chr1cre1315	0	+
chr1	10965434	10965951	chr1cre1316	0	+
chr1	10967587	10967887	chr1cre1317	0	+
chr1	10976070	10976438	chr1cre1318	0	+
chr1	10994828	10994890	chr1cre1319	0	+
chr1	10997541	10997653	chr1cre1320	0	+
chr1	11000170	11000395	chr1cre1321	0	+
chr1	11001513	11001711	chr1cre1322	0	+
chr1	11002413	11002582	chr1cre1323	0	+
chr1	11006260	11006452	chr1cre1324	0	+
chr1	11013061	11013115	chr1cre1325	0	+
chr1	11013151	11013281	chr1cre1326	0	+
chr1	11013292	11013462	chr1cre1327	0	+
chr1	11015936	11015983	chr1cre1328	0	+
chr1	11017322	11017499	chr1cre1329	0	+
chr1	11017516	11017581	chr1cre1330	0	+
chr1	11018939	11019008	chr1cre1331	0	+
chr1	11020544	11020677	chr1cre1332	0	+
chr1	11020734	11020950	chr1cre1333	0	+
chr1	11028587	11028628	chr1cre1334	0	+
chr1	11028642	11028737	chr1cre1335	0	+
chr1	11028795	11029080	chr1cre1336	0	+
chr1	11089524	11089625	chr1cre1337	0	+
chr1	11096778	11096902	chr1cre1338	0	+
chr1	11120759	11120837	chr1cre1339	0	+
chr1	11120903	11120972	chr1cre1340	0	+
chr1	11203522	11203620	chr1cre1341	0	+
chr1	11207639	11207704	chr1cre1342	0	+
chr1	11210595	11210681	chr1cre1343	0	+
chr1	11218871	11219060	chr1cre1344	0	+
chr1	11229129	11229234	chr1cre1345	0	+
chr1	11238476	11238675	chr1cre1346	0	+
chr1	11249069	11249201	chr1cre1347	0	+
chr1	11249254	11249333	chr1cre1348	0	+
chr1	11268071	11268123	chr1cre1349	0	+
chr1	11289289	11289360	chr1cre1350	0	+
chr1	11322689	11322752	chr1cre1351	0	+
chr1	11336780	11336874	chr1cre1352	0	+
chr1	11338424	11338790	chr1cre1353	0	+
chr1	11338805	11338916	chr1cre1354	0	+
chr1	11339230	11339318	chr1cre1355	0	+
chr1	11352914	11352972	chr1cre1356	0	+
chr1	11361924	11361987	chr1cre1357	0	+
chr1	11364893	11364947	chr1cre1358	0	+
chr1	11368845	11369098	chr1cre1359	0	+
chr1	11371692	11371734	chr1cre1360	0	+
chr1	11374980	11375104	chr1cre1361	0	+
chr1	11382172	11382225	chr1cre1362	0	+
chr1	11384937	11385031	chr1cre1363	0	+
chr1	11385045	11385104	chr1cre1364	0	+
chr1	11388665	11388845	chr1cre1365	0	+
chr1	11399777	11399829	chr1cre1366	0	+
chr1	11406304	11406362	chr1cre1367	0	+
chr1	11410638	11410706	chr1cre1368	0	+
chr1	11415335	11415433	chr1cre1369	0	+
chr1	11415820	11415861	chr1cre1370	0	+
chr1	11416270	11416364	chr1cre1371	0	+
chr1	11444143	11444190	chr1cre1372	0	+
chr1	11452144	11452207	chr1cre1373	0	+
chr1	11460162	11460263	chr1cre1374	0	+
chr1	11474086	11474244	chr1cre1375	0	+
chr1	11488975	11489023	chr1cre1376	0	+
chr1	11489074	11489114	chr1cre1377	0	+
chr1	11489257	11489305	chr1cre1378	0	+
chr1	11499100	11499167	chr1cre1379	0	+
chr1	11502117	11502208	chr1cre1380	0	+
chr1	11504484	11504575	chr1cre1381	0	+
chr1	11507902	11507991	chr1cre1382	0	+
chr1	11508021	11508065	chr1cre1383	0	+
chr1	11514345	11514410	chr1cre1384	0	+
chr1	11515815	11515922	chr1cre1385	0	+
chr1	11521659	11521720	chr1cre1386	0	+
chr1	11534973	11535136	chr1cre1387	0	+
chr1	11536924	11537002	chr1cre1388	0	+
chr1	11538615	11538662	chr1cre1389	0	+
chr1	11538684	11538768	chr1cre1390	0	+
chr1	11539145	11539201	chr1cre1391	0	+
chr1	11542937	11542978	chr1cre1392	0	+
chr1	11549971	11550057	chr1cre1393	0	+
chr1	11554851	11554902	chr1cre1394	0	+
chr1	11559882	11560036	chr1cre1395	0	+
chr1	11565936	11565978	chr1cre1396	0	+
chr1	11606430	11606686	chr1cre1397	0	+
chr1	11611064	11611145	chr1cre1398	0	+
chr1	11646822	11646890	chr1cre1399	0	+
chr1	11660871	11660922	chr1cre1400	0	+
chr1	11674403	11674480	chr1cre1401	0	+
chr1	11674925	11674985	chr1cre1402	0	+
chr1	11675029	11675141	chr1cre1403	0	+
chr1	11682732	11682797	chr1cre1404	0	+
chr1	11686696	11686834	chr1cre1405	0	+
chr1	11690031	11690078	chr1cre1406	0	+
chr1	11694694	11694763	chr1cre1407	0	+
chr1	11694783	11694920	chr1cre1408	0	+
chr1	11697321	11697367	chr1cre1409	0	+
chr1	11698392	11698433	chr1cre1410	0	+
chr1	11698685	11698748	chr1cre1411	0	+
chr1	11698860	11698950	chr1cre1412	0	+
chr1	11708199	11708239	chr1cre1413	0	+
chr1	11708314	11708394	chr1cre1414	0	+
chr1	11713236	11713342	chr1cre1415	0	+
chr1	11713367	11713408	chr1cre1416	0	+
chr1	11744159	11744207	chr1cre1417	0	+
chr1	11744362	11744454	chr1cre1418	0	+
chr1	11750804	11750894	chr1cre1419	0	+
chr1	11751224	11751272	chr1cre1420	0	+
chr1	11756080	11756129	chr1cre1421	0	+
chr1	11947422	11947557	chr1cre1422	0	+
chr1	12042540	12042684	chr1cre1423	0	+
chr1	12053305	12053484	chr1cre1424	0	+
chr1	12053840	12054007	chr1cre1425	0	+
chr1	12054207	12054337	chr1cre1426	0	+
chr1	12107478	12107527	chr1cre1427	0	+
chr1	12187729	12187778	chr1cre1428	0	+
chr1	12187806	12187892	chr1cre1429	0	+
chr1	12217436	12217593	chr1cre1430	0	+
chr1	12222044	12222090	chr1cre1431	0	+
chr1	12225598	12225644	chr1cre1432	0	+
chr1	12239212	12239260	chr1cre1433	0	+
chr1	12290007	12290050	chr1cre1434	0	+
chr1	12362983	12363025	chr1cre1435	0	+
chr1	12370012	12370140	chr1cre1436	0	+
chr1	12376326	12376648	chr1cre1437	0	+
chr1	12380756	12380799	chr1cre1438	0	+
chr1	12396568	12396677	chr1cre1439	0	+
chr1	12399950	12400005	chr1cre1440	0	+
chr1	12400030	12400071	chr1cre1441	0	+
chr1	12400180	12400234	chr1cre1442	0	+
chr1	12404684	12404739	chr1cre1443	0	+
chr1	12404788	12404910	chr1cre1444	0	+
chr1	12416679	12416732	chr1cre1445	0	+
chr1	12416764	12416810	chr1cre1446	0	+
chr1	12418883	12419080	chr1cre1447	0	+
chr1	12440847	12440990	chr1cre1448	0	+
chr1	12441018	12441067	chr1cre1449	0	+
chr1	12462107	12462159	chr1cre1450	0	+
chr1	12465285	12465354	chr1cre1451	0	+
chr1	12465661	12465847	chr1cre1452	0	+
chr1	12466290	12466379	chr1cre1453	0	+
chr1	12466495	12466601	chr1cre1454	0	+
chr1	12466855	12466990	chr1cre1455	0	+
chr1	12467014	12467346	chr1cre1456	0	+
chr1	12480313	12480369	chr1cre1457	0	+
chr1	12480384	12480456	chr1cre1458	0	+
chr1	12483931	12483983	chr1cre1459	0	+
chr1	12484027	12484117	chr1cre1460	0	+
chr1	12484200	12484303	chr1cre1461	0	+
chr1	12493501	12493814	chr1cre1462	0	+
chr1	12494854	12494912	chr1cre1463	0	+
chr1	12494929	12494999	chr1cre1464	0	+
chr1	12508863	12508986	chr1cre1465	0	+
chr1	12509033	12509128	chr1cre1466	0	+
chr1	12510945	12511115	chr1cre1467	0	+
chr1	12514846	12515138	chr1cre1468	0	+
chr1	12518711	12518824	chr1cre1469	0	+
chr1	12524186	12524637	chr1cre1470	0	+
chr1	12524823	12524980	chr1cre1471	0	+
chr1	12525337	12525382	chr1cre1472	0	+
chr1	12525397	12525455	chr1cre1473	0	+
chr1	12525470	12525535	chr1cre1474	0	+
chr1	12527531	12527655	chr1cre1475	0	+
chr1	12527667	12527740	chr1cre1476	0	+
chr1	12527753	12527948	chr1cre1477	0	+
chr1	12529732	12529772	chr1cre1478	0	+
chr1	12530066	12530223	chr1cre1479	0	+
chr1	12533018	12533106	chr1cre1480	0	+
chr1	12533121	12533345	chr1cre1481	0	+
chr1	12533988	12534202	chr1cre1482	0	+
chr1	12538152	12538661	chr1cre1483	0	+
chr1	12538835	12538912	chr1cre1484	0	+
chr1	12541731	12541878	chr1cre1485	0	+
chr1	12545163	12545208	chr1cre1486	0	+
chr1	12545537	12545914	chr1cre1487	0	+
chr1	12549280	12549400	chr1cre1488	0	+
chr1	12551801	12552019	chr1cre1489	0	+
chr1	12556599	12556845	chr1cre1490	0	+
chr1	12559696	12559740	chr1cre1491	0	+
chr1	12559951	12560146	chr1cre1492	0	+
chr1	12565468	12565508	chr1cre1493	0	+
chr1	12600281	12600524	chr1cre1494	0	+
chr1	12605087	12605143	chr1cre1495	0	+
chr1	12608923	12609083	chr1cre1496	0	+
chr1	12625451	12625510	chr1cre1497	0	+
chr1	12655962	12656046	chr1cre1498	0	+
chr1	12656113	12656186	chr1cre1499	0	+
chr1	12659077	12659119	chr1cre1500	0	+
chr1	12675498	12675583	chr1cre1501	0	+
chr1	12675831	12675915	chr1cre1502	0	+
chr1	12675974	12676177	chr1cre1503	0	+
chr1	12676693	12676770	chr1cre1504	0	+
chr1	12677738	12677791	chr1cre1505	0	+
chr1	12677896	12678084	chr1cre1506	0	+
chr1	12678102	12678142	chr1cre1507	0	+
chr1	12678155	12678220	chr1cre1508	0	+
chr1	12678296	12678436	chr1cre1509	0	+
chr1	12678473	12678543	chr1cre1510	0	+
chr1	12687407	12687447	chr1cre1511	0	+
chr1	12687479	12687520	chr1cre1512	0	+
chr1	12687588	12687636	chr1cre1513	0	+
chr1	12752922	12753026	chr1cre1514	0	+
chr1	12907124	12907233	chr1cre1515	0	+
chr1	13538024	13538067	chr1cre1516	0	+
chr1	13791305	13791366	chr1cre1517	0	+
chr1	13814117	13814189	chr1cre1518	0	+
chr1	13841342	13841415	chr1cre1519	0	+
chr1	13842970	13843019	chr1cre1520	0	+
chr1	13870979	13871031	chr1cre1521	0	+
chr1	13903311	13903383	chr1cre1522	0	+
chr1	13930924	13930972	chr1cre1523	0	+
chr1	13940110	13940154	chr1cre1524	0	+
chr1	13986508	13986732	chr1cre1525	0	+
chr1	14026668	14026723	chr1cre1526	0	+
chr1	14029178	14029295	chr1cre1527	0	+
chr1	14030973	14031023	chr1cre1528	0	+
chr1	14031036	14031114	chr1cre1529	0	+
chr1	14041940	14041988	chr1cre1530	0	+
chr1	14043530	14043578	chr1cre1531	0	+
chr1	14043630	14043714	chr1cre1532	0	+
chr1	14061519	14061568	chr1cre1533	0	+
chr1	14061618	14061672	chr1cre1534	0	+
chr1	14076671	14076735	chr1cre1535	0	+
chr1	14085728	14085797	chr1cre1536	0	+
chr1	14219234	14219278	chr1cre1537	0	+
chr1	14231474	14231515	chr1cre1538	0	+
chr1	14255957	14256014	chr1cre1539	0	+
chr1	14257647	14257699	chr1cre1540	0	+
chr1	14275693	14275734	chr1cre1541	0	+
chr1	14302841	14302965	chr1cre1542	0	+
chr1	14303068	14303240	chr1cre1543	0	+
chr1	14303257	14303312	chr1cre1544	0	+
chr1	14303394	14303472	chr1cre1545	0	+
chr1	14303485	14303543	chr1cre1546	0	+
chr1	14341436	14341490	chr1cre1547	0	+
chr1	14341520	14341650	chr1cre1548	0	+
chr1	14348735	14348867	chr1cre1549	0	+
chr1	14353638	14353679	chr1cre1550	0	+
chr1	14353740	14353782	chr1cre1551	0	+
chr1	14353795	14353863	chr1cre1552	0	+
chr1	14353883	14353962	chr1cre1553	0	+
chr1	14353983	14354182	chr1cre1554	0	+
chr1	14357271	14357330	chr1cre1555	0	+
chr1	14361041	14361092	chr1cre1556	0	+
chr1	14366656	14366709	chr1cre1557	0	+
chr1	14372694	14372750	chr1cre1558	0	+
chr1	14401711	14401758	chr1cre1559	0	+
chr1	14401893	14401946	chr1cre1560	0	+
chr1	14407436	14407555	chr1cre1561	0	+
chr1	14407633	14407728	chr1cre1562	0	+
chr1	14419288	14419378	chr1cre1563	0	+
chr1	14435306	14435409	chr1cre1564	0	+
chr1	14436488	14436601	chr1cre1565	0	+
chr1	14456403	14456466	chr1cre1566	0	+
chr1	14463236	14463296	chr1cre1567	0	+
chr1	14497997	14498082	chr1cre1568	0	+
chr1	14498100	14498187	chr1cre1569	0	+
chr1	14508258	14508327	chr1cre1570	0	+
chr1	14509603	14509731	chr1cre1571	0	+
chr1	14510133	14510189	chr1cre1572	0	+
chr1	14520582	14520667	chr1cre1573	0	+
chr1	14530315	14530360	chr1cre1574	0	+
chr1	14530489	14530534	chr1cre1575	0	+
chr1	14555863	14556019	chr1cre1576	0	+
chr1	14580676	14580744	chr1cre1577	0	+
chr1	14589113	14589191	chr1cre1578	0	+
chr1	14589770	14589970	chr1cre1579	0	+
chr1	14595126	14595386	chr1cre1580	0	+
chr1	14597164	14597223	chr1cre1581	0	+
chr1	14609321	14609382	chr1cre1582	0	+
chr1	14609642	14609689	chr1cre1583	0	+
chr1	14609700	14609767	chr1cre1584	0	+
chr1	14628705	14628747	chr1cre1585	0	+
chr1	14630983	14631024	chr1cre1586	0	+
chr1	14635436	14635489	chr1cre1587	0	+
chr1	14637010	14637185	chr1cre1588	0	+
chr1	14640401	14640566	chr1cre1589	0	+
chr1	14648098	14648172	chr1cre1590	0	+
chr1	14648196	14648301	chr1cre1591	0	+
chr1	14670234	14670366	chr1cre1592	0	+
chr1	14689641	14689713	chr1cre1593	0	+
chr1	14692499	14692631	chr1cre1594	0	+
chr1	14698439	14698481	chr1cre1595	0	+
chr1	14720457	14720503	chr1cre1596	0	+
chr1	14723025	14723187	chr1cre1597	0	+
chr1	14731654	14731705	chr1cre1598	0	+
chr1	14785988	14786073	chr1cre1599	0	+
chr1	14795963	14796111	chr1cre1600	0	+
chr1	14802160	14802205	chr1cre1601	0	+
chr1	14802762	14802857	chr1cre1602	0	+
chr1	14802871	14802976	chr1cre1603	0	+
chr1	14813105	14813151	chr1cre1604	0	+
chr1	14813364	14813465	chr1cre1605	0	+
chr1	14821674	14821827	chr1cre1606	0	+
chr1	14822021	14822135	chr1cre1607	0	+
chr1	14822508	14822573	chr1cre1608	0	+
chr1	14823510	14823560	chr1cre1609	0	+
chr1	14823697	14823755	chr1cre1610	0	+
chr1	14823918	14823973	chr1cre1611	0	+
chr1	14833841	14833955	chr1cre1612	0	+
chr1	14835232	14835395	chr1cre1613	0	+
chr1	14837671	14837815	chr1cre1614	0	+
chr1	14838030	14838276	chr1cre1615	0	+
chr1	14838348	14838398	chr1cre1616	0	+
chr1	14840201	14840380	chr1cre1617	0	+
chr1	14844125	14844315	chr1cre1618	0	+
chr1	14851242	14851301	chr1cre1619	0	+
chr1	14859587	14859627	chr1cre1620	0	+
chr1	14859658	14859768	chr1cre1621	0	+
chr1	14873020	14873084	chr1cre1622	0	+
chr1	14873120	14873244	chr1cre1623	0	+
chr1	14897813	14897871	chr1cre1624	0	+
chr1	14899572	14899637	chr1cre1625	0	+
chr1	14903151	14903281	chr1cre1626	0	+
chr1	14903429	14903518	chr1cre1627	0	+
chr1	14903603	14903912	chr1cre1628	0	+
chr1	14904811	14904888	chr1cre1629	0	+
chr1	14904964	14905019	chr1cre1630	0	+
chr1	14916730	14916771	chr1cre1631	0	+
chr1	14918591	14918636	chr1cre1632	0	+
chr1	14924238	14924318	chr1cre1633	0	+
chr1	14925114	14925182	chr1cre1634	0	+
chr1	14928624	14928868	chr1cre1635	0	+
chr1	14928951	14928997	chr1cre1636	0	+
chr1	14929015	14929207	chr1cre1637	0	+
chr1	14929980	14930040	chr1cre1638	0	+
chr1	14930259	14930344	chr1cre1639	0	+
chr1	14940571	14940751	chr1cre1640	0	+
chr1	14943169	14943217	chr1cre1641	0	+
chr1	14952005	14952070	chr1cre1642	0	+
chr1	14952091	14952181	chr1cre1643	0	+
chr1	14954765	14955118	chr1cre1644	0	+
chr1	14958431	14958515	chr1cre1645	0	+
chr1	14965870	14965940	chr1cre1646	0	+
chr1	14973630	14973735	chr1cre1647	0	+
chr1	14981965	14982041	chr1cre1648	0	+
chr1	14982133	14982186	chr1cre1649	0	+
chr1	14986469	14986557	chr1cre1650	0	+
chr1	14998272	14998347	chr1cre1651	0	+
chr1	15017432	15017556	chr1cre1652	0	+
chr1	15044983	15045039	chr1cre1653	0	+
chr1	15050905	15050984	chr1cre1654	0	+
chr1	15064953	15065020	chr1cre1655	0	+
chr1	15083266	15083339	chr1cre1656	0	+
chr1	15085713	15085761	chr1cre1657	0	+
chr1	15088336	15088382	chr1cre1658	0	+
chr1	15106092	15106163	chr1cre1659	0	+
chr1	15109182	15109227	chr1cre1660	0	+
chr1	15109707	15109777	chr1cre1661	0	+
chr1	15137799	15137874	chr1cre1662	0	+
chr1	15144290	15144403	chr1cre1663	0	+
chr1	15154787	15154839	chr1cre1664	0	+
chr1	15154905	15154970	chr1cre1665	0	+
chr1	15173562	15173680	chr1cre1666	0	+
chr1	15175173	15175222	chr1cre1667	0	+
chr1	15186084	15186128	chr1cre1668	0	+
chr1	15188947	15188990	chr1cre1669	0	+
chr1	15191752	15191884	chr1cre1670	0	+
chr1	15221858	15221933	chr1cre1671	0	+
chr1	15269583	15269627	chr1cre1672	0	+
chr1	15272144	15272218	chr1cre1673	0	+
chr1	15326121	15326231	chr1cre1674	0	+
chr1	15344701	15344818	chr1cre1675	0	+
chr1	15386879	15387014	chr1cre1676	0	+
chr1	15422171	15422246	chr1cre1677	0	+
chr1	15518680	15518867	chr1cre1678	0	+
chr1	15697931	15698007	chr1cre1679	0	+
chr1	15711041	15711081	chr1cre1680	0	+
chr1	15728333	15728462	chr1cre1681	0	+
chr1	15739501	15739543	chr1cre1682	0	+
chr1	15852950	15853030	chr1cre1683	0	+
chr1	15855291	15855332	chr1cre1684	0	+
chr1	15925081	15925125	chr1cre1685	0	+
chr1	15943862	15943980	chr1cre1686	0	+
chr1	15946692	15946874	chr1cre1687	0	+
chr1	15947578	15947633	chr1cre1688	0	+
chr1	16083048	16083124	chr1cre1689	0	+
chr1	16084219	16084287	chr1cre1690	0	+
chr1	16085638	16085729	chr1cre1691	0	+
chr1	16087208	16087293	chr1cre1692	0	+
chr1	16157679	16157731	chr1cre1693	0	+
chr1	16170452	16170621	chr1cre1694	0	+
chr1	16175778	16175835	chr1cre1695	0	+
chr1	16175896	16175999	chr1cre1696	0	+
chr1	16176041	16176090	chr1cre1697	0	+
chr1	16176183	16176227	chr1cre1698	0	+
chr1	16176586	16176677	chr1cre1699	0	+
chr1	16177389	16177505	chr1cre1700	0	+
chr1	16177870	16178012	chr1cre1701	0	+
chr1	16199854	16200070	chr1cre1702	0	+
chr1	16200114	16200196	chr1cre1703	0	+
chr1	16200208	16200390	chr1cre1704	0	+
chr1	16200423	16200511	chr1cre1705	0	+
chr1	16200527	16200944	chr1cre1706	0	+
chr1	16200955	16201149	chr1cre1707	0	+
chr1	16212844	16212921	chr1cre1708	0	+
chr1	16297343	16297513	chr1cre1709	0	+
chr1	16297546	16297697	chr1cre1710	0	+
chr1	16302143	16302214	chr1cre1711	0	+
chr1	16302359	16302412	chr1cre1712	0	+
chr1	16339852	16339895	chr1cre1713	0	+
chr1	16361862	16361904	chr1cre1714	0	+
chr1	16362783	16362843	chr1cre1715	0	+
chr1	16363197	16363291	chr1cre1716	0	+
chr1	16366089	16366194	chr1cre1717	0	+
chr1	16366481	16366562	chr1cre1718	0	+
chr1	16393701	16393804	chr1cre1719	0	+
chr1	16408857	16408901	chr1cre1720	0	+
chr1	16410057	16410140	chr1cre1721	0	+
chr1	16414958	16415109	chr1cre1722	0	+
chr1	16418016	16418071	chr1cre1723	0	+
chr1	16418995	16419035	chr1cre1724	0	+
chr1	16439105	16439233	chr1cre1725	0	+
chr1	16441371	16441412	chr1cre1726	0	+
chr1	16452797	16452935	chr1cre1727	0	+
chr1	16454358	16454428	chr1cre1728	0	+
chr1	16468202	16468333	chr1cre1729	0	+
chr1	16470035	16470101	chr1cre1730	0	+
chr1	16470567	16470629	chr1cre1731	0	+
chr1	16471681	16471721	chr1cre1732	0	+
chr1	16472227	16472276	chr1cre1733	0	+
chr1	16472913	16472992	chr1cre1734	0	+
chr1	16479387	16479428	chr1cre1735	0	+
chr1	16481597	16481684	chr1cre1736	0	+
chr1	16488932	16489045	chr1cre1737	0	+
chr1	16492825	16492882	chr1cre1738	0	+
chr1	16501551	16501640	chr1cre1739	0	+
chr1	16536316	16536382	chr1cre1740	0	+
chr1	16536672	16536857	chr1cre1741	0	+
chr1	16594903	16594958	chr1cre1742	0	+
chr1	16617812	16617859	chr1cre1743	0	+
chr1	16620832	16620936	chr1cre1744	0	+
chr1	16625798	16625962	chr1cre1745	0	+
chr1	16627043	16627205	chr1cre1746	0	+
chr1	16675517	16675623	chr1cre1747	0	+
chr1	16676688	16676744	chr1cre1748	0	+
chr1	16693921	16694011	chr1cre1749	0	+
chr1	16699602	16699656	chr1cre1750	0	+
chr1	16776564	16776646	chr1cre1751	0	+
chr1	16776658	16776742	chr1cre1752	0	+
chr1	16802410	16802482	chr1cre1753	0	+
chr1	16802916	16803003	chr1cre1754	0	+
chr1	16803491	16803584	chr1cre1755	0	+
chr1	16804832	16804934	chr1cre1756	0	+
chr1	16809861	16809982	chr1cre1757	0	+
chr1	16810725	16810892	chr1cre1758	0	+
chr1	16811315	16811405	chr1cre1759	0	+
chr1	16812092	16812163	chr1cre1760	0	+
chr1	16812914	16813079	chr1cre1761	0	+
chr1	16817177	16817280	chr1cre1762	0	+
chr1	16817357	16817423	chr1cre1763	0	+
chr1	16817674	16817802	chr1cre1764	0	+
chr1	16945458	16945614	chr1cre1765	0	+
chr1	16946337	16946509	chr1cre1766	0	+
chr1	16948438	16948556	chr1cre1767	0	+
chr1	16950361	16950489	chr1cre1768	0	+
chr1	16950761	16950869	chr1cre1769	0	+
chr1	16952360	16952432	chr1cre1770	0	+
chr1	16952845	16952991	chr1cre1771	0	+
chr1	16953636	16953794	chr1cre1772	0	+
chr1	16955035	16955124	chr1cre1773	0	+
chr1	16956526	16956639	chr1cre1774	0	+
chr1	16957382	16957586	chr1cre1775	0	+
chr1	16958022	16958112	chr1cre1776	0	+
chr1	16958791	16958869	chr1cre1777	0	+
chr1	16959650	16959843	chr1cre1778	0	+
chr1	16975372	16975753	chr1cre1779	0	+
chr1	16975867	16976199	chr1cre1780	0	+
chr1	16976551	16976725	chr1cre1781	0	+
chr1	16982996	16983042	chr1cre1782	0	+
chr1	16983055	16983166	chr1cre1783	0	+
chr1	16983230	16983292	chr1cre1784	0	+
chr1	16983527	16983764	chr1cre1785	0	+
chr1	17012308	17012544	chr1cre1786	0	+
chr1	17017707	17017797	chr1cre1787	0	+
chr1	17018774	17018884	chr1cre1788	0	+
chr1	17019125	17019426	chr1cre1789	0	+
chr1	17019467	17019533	chr1cre1790	0	+
chr1	17019604	17019794	chr1cre1791	0	+
chr1	17020044	17020633	chr1cre1792	0	+
chr1	17020855	17020911	chr1cre1793	0	+
chr1	17022903	17023057	chr1cre1794	0	+
chr1	17023268	17023421	chr1cre1795	0	+
chr1	17024522	17024596	chr1cre1796	0	+
chr1	17025914	17026162	chr1cre1797	0	+
chr1	17026320	17026493	chr1cre1798	0	+
chr1	17026746	17026829	chr1cre1799	0	+
chr1	17027024	17027136	chr1cre1800	0	+
chr1	17027429	17027527	chr1cre1801	0	+
chr1	17027696	17027772	chr1cre1802	0	+
chr1	17029215	17029263	chr1cre1803	0	+
chr1	17029277	17029366	chr1cre1804	0	+
chr1	17029396	17029446	chr1cre1805	0	+
chr1	17030454	17030600	chr1cre1806	0	+
chr1	17031253	17031299	chr1cre1807	0	+
chr1	17031346	17031484	chr1cre1808	0	+
chr1	17033779	17033917	chr1cre1809	0	+
chr1	17034029	17034240	chr1cre1810	0	+
chr1	17034381	17034576	chr1cre1811	0	+
chr1	17037194	17037242	chr1cre1812	0	+
chr1	17046476	17046546	chr1cre1813	0	+
chr1	17046578	17046659	chr1cre1814	0	+
chr1	17076692	17076930	chr1cre1815	0	+
chr1	17077165	17077227	chr1cre1816	0	+
chr1	17081571	17082018	chr1cre1817	0	+
chr1	17082844	17083020	chr1cre1818	0	+
chr1	17083718	17083892	chr1cre1819	0	+
chr1	17091857	17091939	chr1cre1820	0	+
chr1	17094461	17094514	chr1cre1821	0	+
chr1	17094540	17094713	chr1cre1822	0	+
chr1	17095121	17095277	chr1cre1823	0	+
chr1	17095376	17095452	chr1cre1824	0	+
chr1	17095622	17095712	chr1cre1825	0	+
chr1	17095724	17095774	chr1cre1826	0	+
chr1	17099374	17099479	chr1cre1827	0	+
chr1	17111811	17111902	chr1cre1828	0	+
chr1	17112408	17112677	chr1cre1829	0	+
chr1	17113047	17113130	chr1cre1830	0	+
chr1	17114796	17114873	chr1cre1831	0	+
chr1	17114897	17114947	chr1cre1832	0	+
chr1	17115121	17115201	chr1cre1833	0	+
chr1	17293983	17294025	chr1cre1834	0	+
chr1	17383224	17383272	chr1cre1835	0	+
chr1	17383284	17383347	chr1cre1836	0	+
chr1	17414773	17414820	chr1cre1837	0	+
chr1	17440557	17440597	chr1cre1838	0	+
chr1	17444252	17444296	chr1cre1839	0	+
chr1	17448534	17448599	chr1cre1840	0	+
chr1	17531537	17531607	chr1cre1841	0	+
chr1	17751078	17751159	chr1cre1842	0	+
chr1	17764167	17764234	chr1cre1843	0	+
chr1	17765832	17765931	chr1cre1844	0	+
chr1	17766513	17766596	chr1cre1845	0	+
chr1	17768071	17768123	chr1cre1846	0	+
chr1	17858321	17858394	chr1cre1847	0	+
chr1	17858794	17858856	chr1cre1848	0	+
chr1	17865367	17865468	chr1cre1849	0	+
chr1	17874016	17874106	chr1cre1850	0	+
chr1	17939450	17939493	chr1cre1851	0	+
chr1	17969532	17969616	chr1cre1852	0	+
chr1	17984067	17984201	chr1cre1853	0	+
chr1	17996796	17997024	chr1cre1854	0	+
chr1	17998711	17998774	chr1cre1855	0	+
chr1	17998789	17998873	chr1cre1856	0	+
chr1	18006819	18006870	chr1cre1857	0	+
chr1	18017381	18017423	chr1cre1858	0	+
chr1	18017560	18017683	chr1cre1859	0	+
chr1	18017699	18017792	chr1cre1860	0	+
chr1	18038952	18039021	chr1cre1861	0	+
chr1	18039092	18039135	chr1cre1862	0	+
chr1	18040754	18040797	chr1cre1863	0	+
chr1	18059183	18059232	chr1cre1864	0	+
chr1	18068116	18068211	chr1cre1865	0	+
chr1	18087338	18087406	chr1cre1866	0	+
chr1	18095881	18095931	chr1cre1867	0	+
chr1	18099485	18099552	chr1cre1868	0	+
chr1	18107002	18107127	chr1cre1869	0	+
chr1	18118200	18118338	chr1cre1870	0	+
chr1	18121967	18122008	chr1cre1871	0	+
chr1	18132568	18132835	chr1cre1872	0	+
chr1	18156005	18156066	chr1cre1873	0	+
chr1	18156099	18156171	chr1cre1874	0	+
chr1	18156326	18156387	chr1cre1875	0	+
chr1	18159352	18159454	chr1cre1876	0	+
chr1	18163873	18164027	chr1cre1877	0	+
chr1	18175678	18175841	chr1cre1878	0	+
chr1	18180213	18180258	chr1cre1879	0	+
chr1	18186280	18186360	chr1cre1880	0	+
chr1	18195683	18195865	chr1cre1881	0	+
chr1	18201414	18201487	chr1cre1882	0	+
chr1	18203804	18203865	chr1cre1883	0	+
chr1	18213118	18213162	chr1cre1884	0	+
chr1	18214496	18214554	chr1cre1885	0	+
chr1	18214569	18214624	chr1cre1886	0	+
chr1	18238614	18238661	chr1cre1887	0	+
chr1	18243630	18243684	chr1cre1888	0	+
chr1	18252034	18252180	chr1cre1889	0	+
chr1	18289917	18290274	chr1cre1890	0	+
chr1	18294418	18294526	chr1cre1891	0	+
chr1	18295064	18295104	chr1cre1892	0	+
chr1	18298427	18298711	chr1cre1893	0	+
chr1	18306294	18306411	chr1cre1894	0	+
chr1	18322856	18323103	chr1cre1895	0	+
chr1	18328350	18328500	chr1cre1896	0	+
chr1	18328517	18328682	chr1cre1897	0	+
chr1	18336114	18336175	chr1cre1898	0	+
chr1	18339538	18339578	chr1cre1899	0	+
chr1	18339606	18339653	chr1cre1900	0	+
chr1	18355231	18355283	chr1cre1901	0	+
chr1	18358740	18358839	chr1cre1902	0	+
chr1	18358897	18359030	chr1cre1903	0	+
chr1	18368495	18368605	chr1cre1904	0	+
chr1	18371071	18371139	chr1cre1905	0	+
chr1	18373810	18373855	chr1cre1906	0	+
chr1	18373880	18374032	chr1cre1907	0	+
chr1	18379196	18379447	chr1cre1908	0	+
chr1	18381650	18381743	chr1cre1909	0	+
chr1	18381754	18381817	chr1cre1910	0	+
chr1	18381905	18381948	chr1cre1911	0	+
chr1	18387056	18387100	chr1cre1912	0	+
chr1	18387167	18387255	chr1cre1913	0	+
chr1	18405101	18405156	chr1cre1914	0	+
chr1	18414482	18414529	chr1cre1915	0	+
chr1	18417862	18417902	chr1cre1916	0	+
chr1	18423101	18423223	chr1cre1917	0	+
chr1	18432748	18432968	chr1cre1918	0	+
chr1	18434085	18434229	chr1cre1919	0	+
chr1	18444633	18444688	chr1cre1920	0	+
chr1	18447469	18447527	chr1cre1921	0	+
chr1	18451272	18451320	chr1cre1922	0	+
chr1	18455487	18455650	chr1cre1923	0	+
chr1	18459491	18459621	chr1cre1924	0	+
chr1	18460990	18461049	chr1cre1925	0	+
chr1	18461371	18461425	chr1cre1926	0	+
chr1	18469179	18469289	chr1cre1927	0	+
chr1	18471780	18471821	chr1cre1928	0	+
chr1	18471863	18471909	chr1cre1929	0	+
chr1	18484815	18484959	chr1cre1930	0	+
chr1	18494702	18494825	chr1cre1931	0	+
chr1	18505370	18505507	chr1cre1932	0	+
chr1	18510855	18511004	chr1cre1933	0	+
chr1	18514781	18514882	chr1cre1934	0	+
chr1	18523462	18523631	chr1cre1935	0	+
chr1	18523652	18523720	chr1cre1936	0	+
chr1	18528597	18528700	chr1cre1937	0	+
chr1	18536604	18536686	chr1cre1938	0	+
chr1	18538079	18538209	chr1cre1939	0	+
chr1	18540546	18540629	chr1cre1940	0	+
chr1	18542870	18542920	chr1cre1941	0	+
chr1	18553180	18553289	chr1cre1942	0	+
chr1	18556883	18556978	chr1cre1943	0	+
chr1	18557536	18557576	chr1cre1944	0	+
chr1	18559466	18559575	chr1cre1945	0	+
chr1	18565658	18565726	chr1cre1946	0	+
chr1	18568993	18569172	chr1cre1947	0	+
chr1	18571718	18571854	chr1cre1948	0	+
chr1	18571866	18571988	chr1cre1949	0	+
chr1	18571999	18572042	chr1cre1950	0	+
chr1	18580031	18580119	chr1cre1951	0	+
chr1	18583505	18583603	chr1cre1952	0	+
chr1	18590449	18590578	chr1cre1953	0	+
chr1	18609654	18609744	chr1cre1954	0	+
chr1	18611404	18611637	chr1cre1955	0	+
chr1	18615416	18615467	chr1cre1956	0	+
chr1	18615562	18615696	chr1cre1957	0	+
chr1	18617357	18617581	chr1cre1958	0	+
chr1	18621402	18621499	chr1cre1959	0	+
chr1	18631258	18631335	chr1cre1960	0	+
chr1	18631356	18631400	chr1cre1961	0	+
chr1	18640455	18640557	chr1cre1962	0	+
chr1	18640581	18640753	chr1cre1963	0	+
chr1	18642541	18642586	chr1cre1964	0	+
chr1	18646696	18646743	chr1cre1965	0	+
chr1	18646842	18646994	chr1cre1966	0	+
chr1	18652953	18653053	chr1cre1967	0	+
chr1	18656503	18656544	chr1cre1968	0	+
chr1	18665169	18665315	chr1cre1969	0	+
chr1	18681061	18681104	chr1cre1970	0	+
chr1	18684414	18684463	chr1cre1971	0	+
chr1	18690699	18690762	chr1cre1972	0	+
chr1	18691053	18691106	chr1cre1973	0	+
chr1	18709069	18709125	chr1cre1974	0	+
chr1	18717360	18717542	chr1cre1975	0	+
chr1	18729282	18729326	chr1cre1976	0	+
chr1	18732275	18732321	chr1cre1977	0	+
chr1	18736973	18737067	chr1cre1978	0	+
chr1	18740239	18740462	chr1cre1979	0	+
chr1	18797296	18797357	chr1cre1980	0	+
chr1	18801525	18801604	chr1cre1981	0	+
chr1	18813460	18813511	chr1cre1982	0	+
chr1	18822744	18822833	chr1cre1983	0	+
chr1	18823379	18823466	chr1cre1984	0	+
chr1	18838326	18838410	chr1cre1985	0	+
chr1	18847472	18847787	chr1cre1986	0	+
chr1	18852141	18852203	chr1cre1987	0	+
chr1	18859945	18859999	chr1cre1988	0	+
chr1	18861660	18861737	chr1cre1989	0	+
chr1	18869120	18869167	chr1cre1990	0	+
chr1	18869278	18869396	chr1cre1991	0	+
chr1	18896121	18896286	chr1cre1992	0	+
chr1	18932266	18932342	chr1cre1993	0	+
chr1	18932426	18932478	chr1cre1994	0	+
chr1	18932519	18932569	chr1cre1995	0	+
chr1	18933093	18933149	chr1cre1996	0	+
chr1	18933675	18933717	chr1cre1997	0	+
chr1	18938029	18938108	chr1cre1998	0	+
chr1	18942192	18942280	chr1cre1999	0	+
chr1	18942319	18942388	chr1cre2000	0	+
[truncated: 343,786 more rows]
