# Supplementary material for: Complementary evolution of coding and noncoding sequence underlies mammalian hairlessness
Source: eLife. 2022 Nov 7;11:e76911. doi: 10.7554/eLife.76911 (PMC9803358; doi:10.7554/eLife.76911)
Supplement: Figure 1—source data 8. — Mouse genome (mm10) coordinates for all conserved noncoding elements. [file elife-76911-fig1-data8.txt]

chr1	3094875	3095150	chr8cre4453	0	-
chr1	3100888	3100930	chr8cre4452	0	-
chr1	3134810	3134876	chr8cre4451	0	-
chr1	3169864	3169913	chr8cre4450	0	-
chr1	3169969	3170010	chr8cre4449	0	-
chr1	3225993	3226074	chr8cre4448	0	-
chr1	3289523	3289593	chr8cre4447	0	-
chr1	3289615	3289716	chr8cre4446	0	-
chr1	3309961	3309992	chr8cre4445	0	-
chr1	3310093	3310155	chr8cre4444	0	-
chr1	3322588	3322686	chr8cre4443	0	-
chr1	3354349	3354392	chr8cre4442	0	-
chr1	3354400	3354474	chr8cre4441	0	-
chr1	3368470	3368527	chr8cre4440	0	-
chr1	3371570	3371642	chr8cre4439	0	-
chr1	3399410	3399614	chr8cre4438	0	-
chr1	3399694	3399756	chr8cre4437	0	-
chr1	3399903	3399972	chr8cre4436	0	-
chr1	3400007	3400096	chr8cre4435	0	-
chr1	3407423	3407640	chr8cre4434	0	-
chr1	3444892	3444963	chr8cre4433	0	-
chr1	3447571	3447625	chr8cre4432	0	-
chr1	3448571	3448912	chr8cre4431	0	-
chr1	3450927	3451029	chr8cre4430	0	-
chr1	3466278	3466326	chr8cre4429	0	-
chr1	3477610	3477654	chr8cre4428	0	-
chr1	3486442	3486501	chr8cre4427	0	-
chr1	3491682	3491753	chr8cre4426	0	-
chr1	3504916	3504963	chr8cre4425	0	-
chr1	3504982	3505100	chr8cre4424	0	-
chr1	3510531	3510679	chr8cre4423	0	-
chr1	3512786	3512884	chr8cre4422	0	-
chr1	3514546	3514647	chr8cre4421	0	-
chr1	3571132	3571295	chr8cre4420	0	-
chr1	3595301	3595348	chr8cre4419	0	-
chr1	3603888	3603936	chr8cre4418	0	-
chr1	3603945	3603990	chr8cre4417	0	-
chr1	3604010	3604070	chr8cre4416	0	-
chr1	3604085	3604173	chr8cre4415	0	-
chr1	3625066	3625147	chr8cre4414	0	-
chr1	3630292	3630341	chr8cre4413	0	-
chr1	3630366	3630469	chr8cre4412	0	-
chr1	3655187	3655375	chr8cre4410	0	-
chr1	3667573	3667655	chr8cre4409	0	-
chr1	3667701	3667742	chr8cre4408	0	-
chr1	3667851	3667914	chr8cre4407	0	-
chr1	3671634	3671874	chr8cre4406	0	-
chr1	3674108	3674160	chr8cre4405	0	-
chr1	3710183	3710337	chr8cre4404	0	-
chr1	3742236	3742439	chr8cre4403	0	-
chr1	3779368	3779462	chr8cre4402	0	-
chr1	3779549	3779618	chr8cre4401	0	-
chr1	3780981	3781066	chr8cre4400	0	-
chr1	3785951	3786015	chr8cre4399	0	-
chr1	3813269	3813376	chr8cre4398	0	-
chr1	3823352	3823407	chr8cre4397	0	-
chr1	3840344	3840411	chr8cre4396	0	-
chr1	3900551	3900670	chr8cre4394	0	-
chr1	3906868	3906921	chr8cre4393	0	-
chr1	3918741	3918855	chr8cre4392	0	-
chr1	3937830	3937888	chr8cre4391	0	-
chr1	4025556	4025792	chr8cre4390	0	-
chr1	4037422	4037486	chr8cre4389	0	-
chr1	4056791	4056881	chr8cre4388	0	-
chr1	4061942	4062004	chr8cre4387	0	-
chr1	4089834	4089939	chr8cre4386	0	-
chr1	4098100	4098183	chr8cre4385	0	-
chr1	4099390	4099451	chr8cre4384	0	-
chr1	4099475	4099570	chr8cre4383	0	-
chr1	4099646	4099727	chr8cre4382	0	-
chr1	4135352	4135572	chr8cre4381	0	-
chr1	4152410	4152571	chr8cre4380	0	-
chr1	4175379	4175429	chr8cre4379	0	-
chr1	4218612	4218655	chr8cre4378	0	-
chr1	4401416	4401459	chr8cre4374	0	-
chr1	4402652	4402704	chr8cre4373	0	-
chr1	4426841	4426933	chr8cre4372	0	-
chr1	4430276	4430496	chr8cre4371	0	-
chr1	4432575	4432908	chr8cre4370	0	-
chr1	4433765	4433816	chr8cre4369	0	-
chr1	4461840	4462090	chr8cre4368	0	-
chr1	4471399	4471499	chr8cre4367	0	-
chr1	4496435	4496529	chr8cre4366	0	-
chr1	4504923	4505003	chr8cre4365	0	-
chr1	4506672	4506830	chr8cre4364	0	-
chr1	4506898	4506988	chr8cre4363	0	-
chr1	4513993	4514038	chr8cre4362	0	-
chr1	4514059	4514185	chr8cre4361	0	-
chr1	4514197	4514346	chr8cre4360	0	-
chr1	4537055	4537115	chr8cre4359	0	-
chr1	4544060	4544389	chr8cre4358	0	-
chr1	4571611	4571682	chr8cre4357	0	-
chr1	4571809	4572019	chr8cre4356	0	-
chr1	4572261	4572329	chr8cre4355	0	-
chr1	4572372	4572435	chr8cre4354	0	-
chr1	4572472	4572575	chr8cre4353	0	-
chr1	4574166	4574233	chr8cre4352	0	-
chr1	4598189	4598229	chr8cre4351	0	-
chr1	4598494	4598638	chr8cre4350	0	-
chr1	4599042	4599113	chr8cre4349	0	-
chr1	4602567	4602720	chr8cre4348	0	-
chr1	4613458	4613493	chr8cre4347	0	-
chr1	4613507	4613559	chr8cre4346	0	-
chr1	4616681	4616814	chr8cre4345	0	-
chr1	4617476	4617599	chr8cre4344	0	-
chr1	4617687	4617806	chr8cre4343	0	-
chr1	4622614	4622706	chr8cre4342	0	-
chr1	4623342	4623482	chr8cre4341	0	-
chr1	4623501	4623567	chr8cre4340	0	-
chr1	4641086	4641124	chr8cre4339	0	-
chr1	4641177	4641224	chr8cre4338	0	-
chr1	4644640	4644798	chr8cre4337	0	-
chr1	4654149	4654308	chr8cre4336	0	-
chr1	4672097	4672152	chr8cre4335	0	-
chr1	4672285	4672415	chr8cre4334	0	-
chr1	4672427	4672542	chr8cre4333	0	-
chr1	4688914	4689098	chr15cre8863	0	-
chr1	4706124	4706292	chr8cre4332	0	-
chr1	4706411	4706460	chr8cre4331	0	-
chr1	4706577	4706652	chr8cre4330	0	-
chr1	4725090	4725205	chr8cre4329	0	-
chr1	4739506	4739871	chr8cre4328	0	-
chr1	4746035	4746093	chr8cre4327	0	-
chr1	4746949	4747009	chr8cre4326	0	-
chr1	4759300	4759462	chr8cre4323	0	-
chr1	4760595	4760796	chr8cre4322	0	-
chr1	4767818	4767885	chr8cre4321	0	-
chr1	4879288	4879375	chr1cre20950	0	-
chr1	4879407	4879506	chr1cre20949	0	-
chr1	4879745	4879875	chr1cre20948	0	-
chr1	4879888	4879924	chr1cre20947	0	-
chr1	4880295	4880368	chr1cre20946	0	-
chr1	4880455	4880570	chr9cre6213	0	+
chr1	4890411	4890489	chr8cre4320	0	-
chr1	5015474	5015554	chr8cre4319	0	-
chr1	5015664	5015719	chr8cre4318	0	-
chr1	5023056	5023103	chr8cre4317	0	-
chr1	5023163	5023202	chr8cre4316	0	-
chr1	5024002	5024058	chr8cre4315	0	-
chr1	5178210	5178290	chr8cre4312	0	-
chr1	5411745	5411829	chr8cre4309	0	-
chr1	5484714	5484763	chr8cre4308	0	-
chr1	5729016	5729059	chr8cre4305	0	-
chr1	5955694	5955764	chr8cre4304	0	-
chr1	6076510	6076578	chr8cre4303	0	-
chr1	6215259	6215321	chr8cre4301	0	-
chr1	6288282	6288324	chr8cre4299	0	-
chr1	6289921	6290117	chr8cre4298	0	-
chr1	6306979	6307070	chr8cre4297	0	-
chr1	6417110	6417194	chr8cre4296	0	-
chr1	6448321	6448367	chr8cre4295	0	-
chr1	6453745	6453785	chr8cre4294	0	-
chr1	6468866	6469286	chr8cre4293	0	-
chr1	6475116	6475269	chr8cre4292	0	-
chr1	6475329	6475392	chr8cre4291	0	-
chr1	6476129	6476254	chr8cre4290	0	-
chr1	6480056	6480104	chr8cre4289	0	-
chr1	6483567	6483637	chr8cre4288	0	-
chr1	6483873	6483925	chr8cre4287	0	-
chr1	6485125	6485306	chr8cre4286	0	-
chr1	6487193	6487324	chr8cre4285	0	-
chr1	6488074	6488112	chr8cre4284	0	-
chr1	6488147	6488187	chr8cre4283	0	-
chr1	6490341	6490418	chr8cre4282	0	-
chr1	6492034	6492188	chr8cre4281	0	-
chr1	6492396	6492610	chr8cre4280	0	-
chr1	6510309	6510602	chr8cre4279	0	-
chr1	6526800	6526844	chr8cre4278	0	-
chr1	6526934	6526983	chr8cre4277	0	-
chr1	6526996	6527054	chr8cre4276	0	-
chr1	6527475	6527669	chr8cre4275	0	-
chr1	6539148	6539245	chr8cre4274	0	-
chr1	6539263	6539320	chr8cre4273	0	-
chr1	6540436	6540656	chr8cre4272	0	-
chr1	6545231	6545349	chr8cre4271	0	-
chr1	6545508	6545599	chr8cre4270	0	-
chr1	6545612	6545707	chr8cre4269	0	-
chr1	6547258	6547415	chr8cre4268	0	-
chr1	6575036	6575069	chr8cre4267	0	-
chr1	6583954	6584210	chr8cre4266	0	-
chr1	6584638	6584742	chr8cre4265	0	-
chr1	6592952	6593116	chr8cre4264	0	-
chr1	6594782	6595059	chr8cre4263	0	-
chr1	6599158	6599205	chr8cre4262	0	-
chr1	6601849	6601906	chr8cre4261	0	-
chr1	6602464	6602504	chr8cre4260	0	-
chr1	6602546	6602799	chr8cre4259	0	-
chr1	6604979	6605190	chr8cre4258	0	-
chr1	6605882	6606021	chr8cre4257	0	-
chr1	6606223	6606260	chr8cre4256	0	-
chr1	6657632	6657801	chr8cre4255	0	-
chr1	6657809	6658144	chr8cre4254	0	-
chr1	6658766	6658915	chr8cre4253	0	-
chr1	6660484	6660527	chr8cre4252	0	-
chr1	6660594	6660747	chr8cre4251	0	-
chr1	6702926	6703046	chr8cre4250	0	-
chr1	6710723	6711022	chr8cre4249	0	-
chr1	6729362	6730255	chr8cre4248	0	-
chr1	6730519	6730603	chr8cre4247	0	-
chr1	6731558	6731803	chr8cre4246	0	-
chr1	6732323	6732842	chr8cre4245	0	-
chr1	6733668	6733838	chr8cre4244	0	-
chr1	6733852	6734260	chr8cre4243	0	-
chr1	6734638	6735098	chr8cre4242	0	-
chr1	6735656	6735786	chr8cre4241	0	-
chr1	6735797	6735882	chr8cre4240	0	-
chr1	6739029	6739100	chr8cre4239	0	-
chr1	6739232	6739528	chr8cre4238	0	-
chr1	6739606	6739650	chr8cre4237	0	-
chr1	6750288	6750425	chr8cre4236	0	-
chr1	6752252	6752463	chr8cre4235	0	-
chr1	6752463	6752530	chr8cre4234	0	-
chr1	6756564	6756758	chr8cre4233	0	-
chr1	6757331	6758126	chr8cre4232	0	-
chr1	6760693	6761248	chr8cre4231	0	-
chr1	6762940	6763067	chr8cre4230	0	-
chr1	6767583	6767983	chr8cre4229	0	-
chr1	6769140	6769416	chr8cre4228	0	-
chr1	6770088	6770226	chr8cre4227	0	-
chr1	6773593	6773774	chr8cre4226	0	-
chr1	6790019	6790405	chr8cre4224	0	-
chr1	6795082	6795190	chr8cre4223	0	-
chr1	6800117	6800229	chr8cre4222	0	-
chr1	6800242	6801006	chr8cre4221	0	-
chr1	6805317	6805401	chr8cre4220	0	-
chr1	6807332	6807382	chr8cre4219	0	-
chr1	6821139	6821265	chr8cre4218	0	-
chr1	6825340	6825387	chr8cre4217	0	-
chr1	6825643	6825868	chr8cre4216	0	-
chr1	6825986	6826233	chr8cre4215	0	-
chr1	6827546	6827720	chr8cre4214	0	-
chr1	6831762	6832100	chr8cre4213	0	-
chr1	6869623	6869845	chr8cre4212	0	-
chr1	6893807	6893883	chr8cre4211	0	-
chr1	6928831	6928883	chr8cre4210	0	-
chr1	6931670	6931983	chr8cre4209	0	-
chr1	6932179	6932299	chr8cre4208	0	-
chr1	6973144	6973213	chr8cre4207	0	-
chr1	6973235	6973371	chr8cre4206	0	-
chr1	7000392	7000557	chr8cre4205	0	-
chr1	7154642	7154696	chr8cre4203	0	-
chr1	7154876	7154929	chr8cre4202	0	-
chr1	7154991	7155202	chr8cre4201	0	-
chr1	7734376	7734417	chr8cre4196	0	-
chr1	7734479	7734633	chr8cre4195	0	-
chr1	7734696	7734728	chr8cre4194	0	-
chr1	7981264	7981349	chr8cre4193	0	-
chr1	8006269	8006354	chr8cre4192	0	-
chr1	8016973	8017037	chr8cre4191	0	-
chr1	8781761	8781833	chr8cre4189	0	-
chr1	8804358	8804422	chr8cre4188	0	-
chr1	8816212	8816319	chr4cre13507	0	+
chr1	9133547	9133643	chr8cre4187	0	-
chr1	9172396	9172520	chr8cre4186	0	-
chr1	9288566	9288701	chr8cre4185	0	-
chr1	9288728	9288784	chr8cre4184	0	-
chr1	9297218	9297313	chr8cre4183	0	-
chr1	9409172	9409238	chr8cre4182	0	-
chr1	9451350	9451575	chr5cre125	0	-
chr1	9523178	9523220	chr8cre6033	0	+
chr1	9554194	9554259	chr8cre6034	0	+
chr1	9554570	9554671	chr8cre6035	0	+
chr1	9554701	9554745	chr8cre6036	0	+
chr1	9570384	9570435	chr8cre6037	0	+
chr1	9570510	9570721	chr8cre6038	0	+
chr1	9578058	9578101	chr8cre6039	0	+
chr1	9578655	9578695	chr8cre6040	0	+
chr1	9578708	9578785	chr8cre6041	0	+
chr1	9583798	9584108	chr8cre6042	0	+
chr1	9584120	9584240	chr8cre6043	0	+
chr1	9601033	9601090	chr8cre6045	0	+
chr1	9601580	9601657	chr8cre6044	0	-
chr1	9615355	9615437	chr8cre6046	0	+
chr1	9627599	9627674	chr8cre6047	0	+
chr1	9630136	9630185	chr8cre6048	0	+
chr1	9630738	9630799	chr8cre6049	0	+
chr1	9642954	9642999	chr8cre6050	0	+
chr1	9658957	9659030	chr8cre6051	0	+
chr1	9700458	9700534	chr8cre6052	0	+
chr1	9743620	9743743	chr8cre6053	0	+
chr1	9745039	9745127	chr8cre6054	0	+
chr1	9748443	9748485	chr8cre6055	0	+
chr1	9793635	9793735	chr8cre6057	0	+
chr1	9800839	9800890	chr8cre6058	0	+
chr1	9800914	9800989	chr8cre6059	0	+
chr1	9802215	9802284	chr2cre23798	0	-
chr1	9802218	9802324	chr6cre6871	0	-
chr1	9802332	9802460	chr2cre23797	0	-
chr1	9805586	9805667	chr8cre6060	0	+
chr1	9810841	9810890	chr8cre6062	0	+
chr1	9816318	9816367	chr8cre6063	0	+
chr1	9816378	9816657	chr8cre6064	0	+
chr1	9822528	9822583	chr8cre6065	0	+
chr1	9849763	9849943	chr8cre6069	0	+
chr1	9853462	9853531	chr8cre6070	0	+
chr1	9853602	9853648	chr8cre6071	0	+
chr1	9942462	9942548	chr8cre6072	0	+
chr1	9952562	9952630	chr8cre6073	0	+
chr1	9952645	9952887	chr8cre6074	0	+
chr1	9958116	9958204	chr8cre6075	0	+
chr1	9972834	9972951	chr8cre6076	0	+
chr1	9972980	9973230	chr8cre6077	0	+
chr1	9988547	9988830	chr8cre6080	0	+
chr1	9988904	9989384	chr8cre6081	0	+
chr1	9993370	9993424	chr8cre6082	0	+
chr1	10011765	10011801	chr8cre6083	0	+
chr1	10014004	10014064	chr8cre6084	0	+
chr1	10018527	10018668	chr8cre6086	0	+
chr1	10018761	10018821	chr8cre6087	0	+
chr1	10019298	10019390	chr8cre6088	0	+
chr1	10059766	10059860	chr8cre6089	0	+
chr1	10060047	10060081	chr8cre6090	0	+
chr1	10064302	10064421	chr8cre6091	0	+
chr1	10083975	10084055	chr8cre6092	0	+
chr1	10135292	10135343	chr8cre6093	0	+
chr1	10229019	10229177	chr8cre6095	0	+
chr1	10231615	10231693	chr8cre6096	0	+
chr1	10231783	10231838	chr8cre6097	0	+
chr1	10231920	10231966	chr8cre6098	0	+
chr1	10232032	10232074	chr8cre6099	0	+
chr1	10254224	10254293	chr8cre6100	0	+
chr1	10280346	10280386	chr8cre6101	0	+
chr1	10281904	10281939	chr8cre6102	0	+
chr1	10281973	10282015	chr8cre6103	0	+
chr1	10300427	10300458	chr8cre6104	0	+
chr1	10307119	10307341	chr8cre6105	0	+
chr1	10308977	10309052	chr8cre6106	0	+
chr1	10336805	10336883	chr8cre6107	0	+
chr1	10377886	10377953	chr8cre6108	0	+
chr1	10378539	10378591	chr8cre6109	0	+
chr1	10429657	10429767	chr8cre6110	0	+
chr1	10481751	10481827	chr8cre6111	0	+
chr1	10486641	10486714	chr8cre6112	0	+
chr1	10486765	10486818	chr8cre6113	0	+
chr1	10486874	10486963	chr8cre6114	0	+
chr1	10489490	10489553	chr8cre6115	0	+
chr1	10508442	10508493	chr8cre6116	0	+
chr1	10552709	10552761	chr8cre6117	0	+
chr1	10583589	10583691	chr8cre6118	0	+
chr1	10583707	10583764	chr8cre6119	0	+
chr1	10591167	10591395	chr8cre6120	0	+
chr1	10591434	10591489	chr8cre6121	0	+
chr1	10596557	10596668	chr8cre6122	0	+
chr1	10599511	10599601	chr8cre6123	0	+
chr1	10599638	10599760	chr8cre6124	0	+
chr1	10620915	10620976	chr8cre6125	0	+
chr1	10621027	10621122	chr8cre6126	0	+
chr1	10637259	10637302	chr8cre6127	0	+
chr1	10694733	10694836	chr8cre6128	0	+
chr1	10700083	10700129	chr8cre6129	0	+
chr1	10700143	10700203	chr8cre6130	0	+
chr1	10700302	10700342	chr8cre6131	0	+
chr1	10722435	10722619	chr8cre6132	0	+
chr1	10722732	10722834	chr8cre6133	0	+
chr1	10722845	10722983	chr8cre6134	0	+
chr1	10752029	10752094	chr8cre6135	0	+
chr1	10752138	10752198	chr8cre6136	0	+
chr1	10764601	10764708	chr8cre6137	0	+
chr1	10764727	10764777	chr8cre6138	0	+
chr1	10771933	10771975	chr8cre6139	0	+
chr1	10778413	10778477	chr8cre6140	0	+
chr1	10794528	10794578	chr8cre6141	0	+
chr1	10835836	10835900	chr8cre6142	0	+
chr1	10852856	10852897	chr8cre6143	0	+
chr1	10901997	10902101	chr8cre6144	0	+
chr1	10944540	10944634	chr8cre6145	0	+
chr1	10949006	10949089	chr8cre6146	0	+
chr1	10949442	10949513	chr8cre6147	0	+
chr1	10952912	10953093	chr8cre6148	0	+
chr1	10990984	10991084	chr8cre6149	0	+
chr1	10991098	10991232	chr8cre6150	0	+
chr1	10993131	10993272	chr8cre6151	0	+
chr1	10993352	10993515	chr8cre6152	0	+
chr1	11004564	11004627	chr8cre6153	0	+
chr1	11007703	11007760	chr8cre6154	0	+
chr1	11011292	11011347	chr8cre6155	0	+
chr1	11011363	11011425	chr8cre6156	0	+
chr1	11024674	11024722	chr8cre6157	0	+
chr1	11025267	11025369	chr8cre6158	0	+
chr1	11033449	11033523	chr8cre6159	0	+
chr1	11033714	11033839	chr8cre6160	0	+
chr1	11033850	11033895	chr8cre6161	0	+
chr1	11034687	11034735	chr8cre6162	0	+
chr1	11038028	11038074	chr8cre6163	0	+
chr1	11047089	11047319	chr8cre6164	0	+
chr1	11066137	11066312	chr8cre6165	0	+
chr1	11088847	11088934	chr8cre6166	0	-
chr1	11089642	11089690	chr8cre6167	0	+
chr1	11090938	11091018	chr8cre6168	0	+
chr1	11117337	11117398	chr8cre6169	0	+
chr1	11207657	11207696	chr8cre6170	0	+
chr1	11246718	11246786	chr8cre6171	0	+
chr1	11253906	11253956	chr8cre6172	0	+
chr1	11253966	11254069	chr8cre6173	0	+
chr1	11273608	11273648	chr8cre6174	0	+
chr1	11274429	11274480	chr8cre6175	0	+
chr1	11282947	11283022	chr8cre6176	0	+
chr1	11294347	11294404	chr8cre6177	0	+
chr1	11294435	11294478	chr8cre6178	0	+
chr1	11323907	11323963	chr8cre6180	0	+
chr1	11410951	11411081	chr8cre6182	0	+
chr1	11413981	11414082	chr8cre6183	0	+
chr1	11443159	11443276	chr8cre6184	0	+
chr1	11447230	11447323	chr8cre6185	0	+
chr1	11464165	11464207	chr8cre6186	0	+
chr1	11476967	11477026	chr8cre6187	0	+
chr1	11590373	11590436	chr8cre6188	0	+
chr1	11590600	11590687	chr8cre6189	0	+
chr1	11634264	11634375	chr8cre6190	0	+
chr1	11670140	11670209	chr8cre6191	0	+
chr1	11670254	11670310	chr8cre6192	0	+
chr1	11696801	11696854	chr8cre6193	0	+
chr1	11696874	11697020	chr8cre6194	0	+
chr1	11738080	11738185	chr8cre6195	0	+
chr1	11738240	11738489	chr8cre6196	0	+
chr1	11748232	11748275	chr8cre6197	0	+
chr1	11748395	11748800	chr8cre6198	0	+
chr1	11759507	11759707	chr8cre6199	0	+
chr1	11767433	11767576	chr8cre6200	0	+
chr1	11795921	11795975	chr8cre6201	0	+
chr1	11834920	11834975	chr8cre6202	0	+
chr1	11873097	11873150	chr8cre6203	0	+
chr1	11882271	11882487	chr8cre6204	0	+
chr1	11912542	11912590	chr8cre6205	0	+
chr1	11912603	11912778	chr8cre6206	0	+
chr1	11925672	11925728	chr8cre6207	0	+
chr1	11936070	11936165	chr8cre6208	0	+
chr1	11939190	11939235	chr8cre6209	0	+
chr1	11969716	11969897	chr8cre6210	0	+
chr1	11969910	11969989	chr8cre6211	0	+
chr1	11977871	11977919	chr8cre6212	0	+
chr1	11977997	11978046	chr8cre6213	0	+
chr1	11996336	11996429	chr8cre6214	0	+
chr1	11996447	11996625	chr8cre6215	0	+
chr1	11996651	11996698	chr8cre6216	0	+
chr1	12000498	12000745	chr8cre6217	0	+
chr1	12016764	12017006	chr8cre6220	0	+
chr1	12026596	12026641	chr8cre6221	0	+
chr1	12029718	12029795	chr8cre6222	0	+
chr1	12029822	12029911	chr8cre6223	0	+
chr1	12034989	12035034	chr8cre6224	0	+
chr1	12052361	12052613	chr8cre6227	0	+
chr1	12055149	12055194	chr8cre6228	0	+
chr1	12055715	12055755	chr8cre6229	0	+
chr1	12055792	12055932	chr8cre6230	0	+
chr1	12055944	12056477	chr8cre6231	0	+
chr1	12064331	12064416	chr8cre6232	0	+
chr1	12064560	12064600	chr8cre6233	0	+
chr1	12092851	12092960	chr8cre6234	0	+
chr1	12092985	12093117	chr8cre6235	0	+
chr1	12114374	12114474	chr8cre6236	0	+
chr1	12114766	12114893	chr8cre6237	0	+
chr1	12114916	12115025	chr8cre6238	0	+
chr1	12116952	12117022	chr8cre6239	0	+
chr1	12122803	12122852	chr8cre6240	0	+
chr1	12141108	12141200	chr8cre6241	0	+
chr1	12141359	12141450	chr8cre6242	0	+
chr1	12152721	12152772	chr8cre6243	0	+
chr1	12179082	12179247	chr8cre6244	0	+
chr1	12179261	12179335	chr8cre6245	0	+
chr1	12189791	12190118	chr8cre6246	0	+
chr1	12190766	12190806	chr8cre6247	0	+
chr1	12192653	12192701	chr8cre6248	0	+
chr1	12192722	12193273	chr8cre6249	0	+
chr1	12230721	12230796	chr8cre6251	0	+
chr1	12230825	12231254	chr8cre6252	0	+
chr1	12231287	12231369	chr8cre6253	0	+
chr1	12279154	12279208	chr8cre6254	0	+
chr1	12279219	12279355	chr8cre6255	0	+
chr1	12279401	12279494	chr8cre6256	0	+
chr1	12284666	12284741	chr8cre6258	0	+
chr1	12285612	12285662	chr8cre6259	0	+
chr1	12285675	12285816	chr8cre6260	0	+
chr1	12288193	12288288	chr8cre6261	0	+
chr1	12292322	12292397	chr8cre6262	0	+
chr1	12296305	12296352	chr8cre6263	0	+
chr1	12315156	12315200	chr8cre6264	0	+
chr1	12315259	12315497	chr8cre6265	0	+
chr1	12336103	12336225	chr8cre6266	0	+
chr1	12338428	12338567	chr8cre6267	0	+
chr1	12345520	12345572	chr8cre6268	0	+
chr1	12367374	12367544	chr8cre6269	0	+
chr1	12398468	12398639	chr8cre6270	0	+
chr1	12401552	12401649	chr8cre6271	0	+
chr1	12405860	12405943	chr8cre6272	0	+
chr1	12405978	12406071	chr8cre6273	0	+
chr1	12406202	12406267	chr8cre6274	0	+
chr1	12410193	12410253	chr8cre6275	0	+
chr1	12415035	12415108	chr8cre6276	0	+
chr1	12415125	12415342	chr8cre6277	0	+
chr1	12424685	12424725	chr8cre6278	0	+
chr1	12424743	12424788	chr8cre6279	0	+
chr1	12436277	12436444	chr8cre6280	0	+
chr1	12436582	12436637	chr8cre6281	0	+
chr1	12437699	12437732	chr8cre6282	0	+
chr1	12437759	12437821	chr8cre6283	0	+
chr1	12437932	12438022	chr8cre6284	0	+
chr1	12438040	12438095	chr8cre6285	0	+
chr1	12489384	12489675	chr8cre6286	0	+
chr1	12500430	12500501	chr8cre6287	0	+
chr1	12500548	12500717	chr8cre6288	0	+
chr1	12500725	12500776	chr8cre6289	0	+
chr1	12500795	12500853	chr8cre6290	0	+
chr1	12507982	12508044	chr8cre6291	0	+
chr1	12508059	12508115	chr8cre6292	0	+
chr1	12510170	12510214	chr8cre6293	0	+
chr1	12510228	12510285	chr8cre6294	0	+
chr1	12510467	12510712	chr8cre6295	0	+
chr1	12511529	12511720	chr8cre6296	0	+
chr1	12521368	12521581	chr8cre6297	0	+
chr1	12526117	12526153	chr8cre6298	0	+
chr1	12526174	12526404	chr8cre6299	0	+
chr1	12541072	12541128	chr8cre6300	0	+
chr1	12555939	12555983	chr8cre6301	0	+
chr1	12555999	12556041	chr8cre6302	0	+
chr1	12572128	12572387	chr8cre6303	0	+
chr1	12576941	12577101	chr8cre6304	0	+
chr1	12577131	12577172	chr8cre6305	0	+
chr1	12577227	12577287	chr8cre6306	0	+
chr1	12577648	12577692	chr8cre6307	0	+
chr1	12582966	12583035	chr8cre6308	0	+
chr1	12583493	12583536	chr8cre6309	0	+
chr1	12613812	12613879	chr8cre6310	0	+
chr1	12613958	12614039	chr8cre6311	0	+
chr1	12615463	12615506	chr8cre6312	0	+
chr1	12615679	12615812	chr8cre6313	0	+
chr1	12615836	12616002	chr8cre6314	0	+
chr1	12616013	12616054	chr8cre6315	0	+
chr1	12616067	12616126	chr8cre6316	0	+
chr1	12636815	12636856	chr8cre6318	0	+
chr1	12671451	12671552	chr8cre6319	0	+
chr1	12671635	12672116	chr8cre6320	0	+
chr1	12683230	12683269	chr8cre6321	0	+
chr1	12689160	12689514	chr8cre6322	0	+
chr1	12689655	12689858	chr8cre6323	0	+
chr1	12690016	12690090	chr8cre6324	0	+
chr1	12690195	12690243	chr8cre6325	0	+
chr1	12690604	12690732	chr8cre6326	0	+
chr1	12690795	12690836	chr8cre6327	0	+
chr1	12690851	12690904	chr8cre6328	0	+
chr1	12691666	12691824	chr8cre6329	0	+
chr1	12691981	12692123	chr8cre6330	0	+
chr1	12692243	12692301	chr8cre6331	0	+
chr1	12692882	12692932	chr8cre6332	0	+
chr1	12692945	12693007	chr8cre6333	0	+
chr1	12693387	12693626	chr8cre6334	0	+
chr1	12694350	12694460	chr8cre6335	0	+
chr1	12694989	12695098	chr8cre6336	0	+
chr1	12701985	12702025	chr8cre6337	0	+
chr1	12704678	12704788	chr8cre6338	0	+
chr1	12713340	12713383	chr8cre6339	0	+
chr1	12713428	12713515	chr8cre6340	0	+
chr1	12713526	12713747	chr8cre6341	0	+
chr1	12713795	12713839	chr8cre6342	0	+
chr1	12713851	12713900	chr8cre6343	0	+
chr1	12714820	12715021	chr8cre6344	0	+
chr1	12718259	12718300	chr8cre6345	0	+
chr1	12723448	12723500	chr8cre6346	0	+
chr1	12725254	12725326	chr8cre6347	0	+
chr1	12725639	12725688	chr8cre6348	0	+
chr1	12734573	12734622	chr8cre6349	0	+
chr1	12736680	12736760	chr8cre6350	0	+
chr1	12744512	12744686	chr8cre6351	0	+
chr1	12744737	12744802	chr8cre6352	0	+
chr1	12753430	12753483	chr8cre6353	0	+
chr1	12754091	12754216	chr8cre6354	0	+
chr1	12768463	12768518	chr8cre6355	0	+
chr1	12771900	12772039	chr8cre6356	0	+
chr1	12776266	12776434	chr8cre6357	0	+
chr1	12784083	12784132	chr8cre6358	0	+
chr1	12784849	12784910	chr8cre6359	0	+
chr1	12785667	12785739	chr8cre6360	0	+
chr1	12786226	12786288	chr8cre6361	0	+
chr1	12795788	12796013	chr8cre6362	0	+
chr1	12796457	12796526	chr8cre6363	0	+
chr1	12798694	12798747	chr8cre6364	0	+
chr1	12800730	12800818	chr8cre6365	0	+
chr1	12802273	12802329	chr8cre6366	0	+
chr1	12806616	12806769	chr8cre6367	0	+
chr1	12806889	12806931	chr8cre6368	0	+
chr1	12806946	12806982	chr8cre6369	0	+
chr1	12807221	12807297	chr8cre6370	0	+
chr1	12807423	12807495	chr8cre6371	0	+
chr1	12813223	12813282	chr8cre6372	0	+
chr1	12814457	12814648	chr8cre6373	0	+
chr1	12814788	12814867	chr8cre6374	0	+
chr1	12814967	12815063	chr8cre6375	0	+
chr1	12820698	12820751	chr8cre6376	0	+
chr1	12824075	12824140	chr8cre6377	0	+
chr1	12824185	12824249	chr8cre6378	0	+
chr1	12828223	12828265	chr8cre6379	0	+
chr1	12880712	12880818	chr8cre6380	0	+
chr1	12887406	12887500	chr8cre6381	0	+
chr1	12934306	12934393	chr8cre6382	0	+
chr1	12934461	12934506	chr8cre6383	0	+
chr1	12945879	12945976	chr8cre6384	0	+
chr1	12947687	12947751	chr8cre6385	0	+
chr1	12954106	12954158	chr8cre6386	0	+
chr1	12962305	12962406	chr8cre6387	0	+
chr1	12968420	12968481	chr8cre6388	0	+
chr1	12978531	12978590	chr8cre6389	0	+
chr1	12981053	12981128	chr8cre6390	0	+
chr1	12991182	12991366	chr8cre6391	0	+
chr1	12991611	12991665	chr8cre6392	0	+
chr1	12992764	12992804	chr8cre6393	0	+
chr1	13002303	13002399	chr8cre6395	0	+
chr1	13005258	13005303	chr8cre6396	0	+
chr1	13005355	13005461	chr8cre6397	0	+
chr1	13023379	13023434	chr8cre6398	0	+
chr1	13063286	13063436	chr8cre6399	0	+
chr1	13068117	13068285	chr8cre6400	0	+
chr1	13074682	13074731	chr8cre6403	0	+
chr1	13075002	13075064	chr8cre6404	0	+
chr1	13075096	13075160	chr8cre6405	0	+
chr1	13078295	13078361	chr8cre6406	0	+
chr1	13081460	13081600	chr8cre6407	0	+
chr1	13092043	13092085	chr8cre6411	0	+
chr1	13097751	13098145	chr8cre6412	0	+
chr1	13100774	13100993	chr8cre6413	0	+
chr1	13101091	13101157	chr8cre6414	0	+
chr1	13107358	13107529	chr8cre6416	0	+
chr1	13107553	13107627	chr8cre6417	0	+
chr1	13111708	13111789	chr8cre6418	0	+
chr1	13126776	13126827	chr8cre6420	0	+
chr1	13150436	13150645	chr8cre6424	0	+
chr1	13162492	13162677	chr8cre6425	0	+
chr1	13170778	13171060	chr8cre6427	0	+
chr1	13171711	13171787	chr8cre6428	0	+
chr1	13176192	13176238	chr8cre6430	0	+
chr1	13185747	13185814	chr8cre6431	0	+
chr1	13186054	13186086	chr8cre6432	0	+
chr1	13188523	13188640	chr8cre6433	0	+
chr1	13190212	13190248	chr8cre6434	0	+
chr1	13195122	13195293	chr8cre6435	0	+
chr1	13195667	13195812	chr8cre6436	0	+
chr1	13196746	13196865	chr8cre6437	0	+
chr1	13197021	13197297	chr8cre6438	0	+
chr1	13201315	13201366	chr8cre6439	0	+
chr1	13203816	13203984	chr8cre6440	0	+
chr1	13205357	13205439	chr8cre6441	0	+
chr1	13205489	13205595	chr8cre6442	0	+
chr1	13220113	13220161	chr8cre6443	0	+
chr1	13221156	13221271	chr8cre6444	0	+
chr1	13225021	13225069	chr8cre6445	0	+
chr1	13228565	13228614	chr8cre6446	0	+
chr1	13230571	13230782	chr8cre6447	0	+
chr1	13236150	13236274	chr8cre6448	0	+
chr1	13242520	13242644	chr8cre6449	0	+
chr1	13244585	13244722	chr8cre6450	0	+
chr1	13244850	13245100	chr8cre6451	0	+
chr1	13249790	13249883	chr8cre6452	0	+
chr1	13267416	13267505	chr8cre6453	0	+
chr1	13267760	13267800	chr8cre6454	0	+
chr1	13269983	13270067	chr8cre6456	0	+
chr1	13270412	13270481	chr8cre6457	0	+
chr1	13284291	13284361	chr8cre6458	0	+
chr1	13296493	13296541	chr8cre6459	0	+
chr1	13296678	13296860	chr8cre6460	0	+
chr1	13299559	13299697	chr8cre6461	0	+
chr1	13299716	13299764	chr8cre6462	0	+
chr1	13301590	13301653	chr8cre6463	0	+
chr1	13308912	13309213	chr8cre6464	0	+
chr1	13314105	13314149	chr8cre6465	0	+
chr1	13321228	13321300	chr8cre6466	0	+
chr1	13321942	13321992	chr8cre6467	0	+
chr1	13322025	13322081	chr8cre6468	0	+
chr1	13322093	13322151	chr8cre6469	0	+
chr1	13323354	13323419	chr8cre6470	0	+
chr1	13329896	13329963	chr8cre6471	0	+
chr1	13331054	13331288	chr8cre6472	0	+
chr1	13333594	13333755	chr8cre6473	0	+
chr1	13341865	13342204	chr8cre6475	0	+
chr1	13342219	13342279	chr8cre6476	0	+
chr1	13346865	13346919	chr8cre6477	0	+
chr1	13350299	13350337	chr8cre6478	0	+
chr1	13350350	13350431	chr8cre6479	0	+
chr1	13351015	13351191	chr8cre6480	0	+
chr1	13356482	13356523	chr8cre6481	0	+
chr1	13356547	13356612	chr8cre6482	0	+
chr1	13362330	13362392	chr8cre6483	0	+
chr1	13366809	13366894	chr8cre6484	0	+
chr1	13370138	13370224	chr8cre6486	0	+
chr1	13370503	13370659	chr8cre6487	0	+
chr1	13372217	13372259	chr8cre6488	0	+
chr1	13372427	13372469	chr8cre6489	0	+
chr1	13372491	13372674	chr8cre6490	0	+
chr1	13372774	13372905	chr8cre6491	0	+
chr1	13373024	13373075	chr8cre6492	0	+
chr1	13373090	13373268	chr8cre6493	0	+
chr1	13373600	13373707	chr8cre6494	0	+
chr1	13374101	13374268	chr8cre6495	0	+
chr1	13374357	13374470	chr8cre6496	0	+
chr1	13410088	13410189	chr8cre6498	0	+
chr1	13413129	13413375	chr8cre6499	0	+
chr1	13416243	13416576	chr8cre6500	0	+
chr1	13416588	13416642	chr8cre6501	0	+
chr1	13425968	13426573	chr8cre6502	0	+
chr1	13427936	13428104	chr8cre6503	0	+
chr1	13428114	13428225	chr8cre6504	0	+
chr1	13429250	13429316	chr8cre6505	0	+
chr1	13436535	13436801	chr6cre19068	0	-
chr1	13437963	13438209	chr8cre6506	0	+
chr1	13438785	13438868	chr8cre6507	0	+
chr1	13439552	13439604	chr8cre6508	0	+
chr1	13442392	13442598	chr8cre6509	0	+
chr1	13442612	13442655	chr8cre6510	0	+
chr1	13442880	13442975	chr8cre6511	0	+
chr1	13452066	13452120	chr8cre6512	0	+
chr1	13463360	13463432	chr8cre6514	0	+
chr1	13465913	13466056	chr8cre6515	0	+
chr1	13468316	13468406	chr8cre6516	0	+
chr1	13470047	13470127	chr8cre6517	0	+
chr1	13484599	13484649	chr8cre6518	0	+
chr1	13490092	13490142	chr8cre6519	0	+
chr1	13494279	13494535	chr8cre6520	0	+
chr1	13494596	13494691	chr8cre6521	0	+
chr1	13495096	13495213	chr8cre6522	0	+
chr1	13495241	13495333	chr8cre6523	0	+
chr1	13499826	13500036	chr8cre6524	0	+
chr1	13523345	13523543	chr8cre6525	0	+
chr1	13528117	13528405	chr8cre6527	0	+
chr1	13530796	13530897	chr8cre6528	0	+
chr1	13531787	13531877	chr8cre6530	0	+
chr1	13574023	13574274	chr8cre6531	0	+
chr1	13580009	13580060	chr8cre6532	0	+
chr1	13715398	13715457	chr8cre6533	0	+
chr1	13715473	13715684	chr8cre6534	0	+
chr1	13771032	13771444	chr8cre6535	0	+
chr1	13771818	13771898	chr8cre6536	0	+
chr1	13778090	13778229	chr8cre6537	0	+
chr1	13779488	13779665	chr8cre6538	0	+
chr1	13780163	13780234	chr8cre6539	0	+
chr1	13780457	13780497	chr8cre6540	0	+
chr1	13782633	13782834	chr8cre6541	0	+
chr1	13782846	13782904	chr8cre6542	0	+
chr1	13789503	13789580	chr8cre6543	0	+
chr1	13807897	13808256	chr8cre6544	0	+
chr1	13834924	13835283	chr8cre6545	0	+
chr1	13835718	13835763	chr8cre6546	0	+
chr1	13844180	13844266	chr8cre6547	0	+
chr1	13846451	13846798	chr8cre6549	0	+
chr1	13847040	13847111	chr8cre6550	0	+
chr1	13847312	13847469	chr8cre6551	0	+
chr1	13848812	13849017	chr8cre6552	0	+
chr1	13849044	13849101	chr8cre6553	0	+
chr1	13849270	13849617	chr8cre6554	0	+
chr1	13856456	13856508	chr8cre6555	0	+
chr1	13858600	13858884	chr8cre6556	0	+
chr1	13858911	13858952	chr8cre6557	0	+
chr1	13860593	13860717	chr8cre6558	0	+
chr1	13860938	13861587	chr8cre6559	0	+
chr1	13864403	13864475	chr8cre6560	0	+
chr1	13868054	13868214	chr8cre6562	0	+
chr1	13871628	13871797	chr8cre6563	0	+
chr1	13871865	13871961	chr8cre6564	0	+
chr1	13905000	13905372	chr8cre6566	0	+
chr1	13911854	13912450	chr8cre6567	0	+
chr1	13927173	13927242	chr8cre6568	0	+
chr1	13927353	13927559	chr8cre6569	0	+
chr1	13927960	13928403	chr8cre6570	0	+
chr1	13931260	13931530	chr8cre6571	0	+
chr1	13931545	13931691	chr8cre6572	0	+
chr1	13935941	13935987	chr8cre6573	0	+
chr1	13936079	13936125	chr8cre6574	0	+
chr1	13936195	13936246	chr8cre6575	0	+
chr1	13977460	13977629	chr8cre6576	0	+
chr1	13989605	13989989	chr8cre6578	0	+
chr1	13991865	13991905	chr8cre6579	0	+
chr1	13991927	13992047	chr8cre6580	0	+
chr1	13992219	13992639	chr8cre6581	0	+
chr1	13992785	13993281	chr8cre6582	0	+
chr1	13994215	13994296	chr8cre6583	0	+
chr1	13997872	13997957	chr8cre6584	0	+
chr1	13998013	13998218	chr8cre6585	0	+
chr1	14001775	14001922	chr8cre6586	0	+
chr1	14001934	14002024	chr8cre6587	0	+
chr1	14002313	14002363	chr8cre6588	0	+
chr1	14002378	14002481	chr8cre6589	0	+
chr1	14004791	14004855	chr8cre6590	0	+
chr1	14004870	14004913	chr8cre6591	0	+
chr1	14005160	14005225	chr8cre6592	0	+
chr1	14011862	14011903	chr8cre6593	0	+
chr1	14017638	14017761	chr8cre6594	0	+
chr1	14018151	14018215	chr8cre6595	0	+
chr1	14018570	14018805	chr8cre6596	0	+
chr1	14018841	14018888	chr8cre6597	0	+
chr1	14038161	14038248	chr8cre6598	0	+
chr1	14043962	14044256	chr8cre6599	0	+
chr1	14044517	14044616	chr8cre6600	0	+
chr1	14052501	14052552	chr8cre6602	0	+
chr1	14052585	14052669	chr8cre6603	0	+
chr1	14052954	14053005	chr8cre6604	0	+
chr1	14053524	14053571	chr8cre6605	0	+
chr1	14053588	14053653	chr8cre6606	0	+
chr1	14053715	14053770	chr8cre6607	0	+
chr1	14053783	14053837	chr8cre6608	0	+
chr1	14054160	14054275	chr8cre6609	0	+
chr1	14056000	14056155	chr8cre6610	0	+
chr1	14058283	14058399	chr8cre6611	0	+
chr1	14059484	14059634	chr8cre6612	0	+
chr1	14076056	14076507	chr8cre6614	0	+
chr1	14097716	14097755	chr8cre6615	0	+
chr1	14097783	14097860	chr8cre6616	0	+
chr1	14098253	14098286	chr8cre6617	0	+
chr1	14099219	14099328	chr8cre6619	0	+
chr1	14099354	14099485	chr8cre6620	0	+
chr1	14106886	14106929	chr8cre6623	0	+
chr1	14106963	14107056	chr8cre6624	0	+
chr1	14108560	14108713	chr8cre6625	0	+
chr1	14108724	14108839	chr8cre6626	0	+
chr1	14126437	14126498	chr8cre6627	0	+
chr1	14126509	14126611	chr8cre6628	0	+
chr1	14126697	14126737	chr8cre6629	0	+
chr1	14126751	14126922	chr8cre6630	0	+
chr1	14129583	14129637	chr8cre6631	0	+
chr1	14129648	14129944	chr8cre6632	0	+
chr1	14135271	14135319	chr8cre6633	0	+
chr1	14136129	14136366	chr8cre6634	0	+
chr1	14136710	14137004	chr8cre6635	0	+
chr1	14137031	14137083	chr8cre6636	0	+
chr1	14139182	14139288	chr8cre6637	0	+
chr1	14141196	14141250	chr8cre6638	0	+
chr1	14141432	14141525	chr8cre6639	0	+
chr1	14141566	14141606	chr8cre6640	0	+
chr1	14143846	14143980	chr8cre6641	0	+
chr1	14143996	14144085	chr8cre6642	0	+
chr1	14144237	14144407	chr8cre6643	0	+
chr1	14146144	14146346	chr8cre6644	0	+
chr1	14150835	14151175	chr8cre6645	0	+
chr1	14162053	14162295	chr8cre6646	0	+
chr1	14165956	14166125	chr8cre6647	0	+
chr1	14180486	14180716	chr8cre6648	0	+
chr1	14180726	14180767	chr8cre6649	0	+
chr1	14184891	14185224	chr8cre6650	0	+
chr1	14185948	14186262	chr8cre6651	0	+
chr1	14189281	14189324	chr8cre6652	0	+
chr1	14189336	14189627	chr8cre6653	0	+
chr1	14192835	14192946	chr8cre6654	0	+
chr1	14192990	14193047	chr8cre6655	0	+
chr1	14193635	14193676	chr8cre6656	0	+
chr1	14196909	14196956	chr8cre6657	0	+
chr1	14207509	14207551	chr8cre6659	0	+
chr1	14207700	14207774	chr8cre6660	0	+
chr1	14207922	14208320	chr8cre6661	0	+
chr1	14211437	14211481	chr8cre6662	0	+
chr1	14211901	14211995	chr8cre6664	0	+
chr1	14220821	14220853	chr8cre6665	0	+
chr1	14220927	14221001	chr8cre6666	0	+
chr1	14225350	14225633	chr8cre6667	0	+
chr1	14230612	14230791	chr8cre6668	0	+
chr1	14234283	14234360	chr8cre6669	0	+
chr1	14244572	14244667	chr8cre6670	0	+
chr1	14244682	14244731	chr8cre6671	0	+
chr1	14245006	14245169	chr8cre6672	0	+
chr1	14256902	14257370	chr8cre6673	0	+
chr1	14262298	14262409	chr8cre6674	0	+
chr1	14262458	14262606	chr8cre6675	0	+
chr1	14271853	14271902	chr8cre6676	0	+
chr1	14271920	14272092	chr8cre6677	0	+
chr1	14273441	14273529	chr8cre6678	0	+
chr1	14273710	14273808	chr8cre6679	0	+
chr1	14284157	14284225	chr8cre6680	0	+
chr1	14285822	14285890	chr8cre6681	0	+
chr1	14285919	14285971	chr8cre6682	0	+
chr1	14286000	14286075	chr8cre6683	0	+
chr1	14292422	14292569	chr8cre6684	0	+
chr1	14294017	14294074	chr8cre6685	0	+
chr1	14296464	14296542	chr8cre6686	0	+
chr1	14296559	14296626	chr8cre6687	0	+
chr1	14297513	14297649	chr8cre6688	0	+
chr1	14297925	14297986	chr8cre6689	0	+
chr1	14298167	14298278	chr8cre6690	0	+
chr1	14299039	14299287	chr8cre6691	0	+
chr1	14303323	14303593	chr8cre6692	0	+
chr1	14304897	14304979	chr8cre6693	0	+
chr1	14305500	14305623	chr8cre6694	0	+
chr1	14305640	14305691	chr8cre6695	0	+
chr1	14305964	14306038	chr8cre6696	0	+
chr1	14306376	14306759	chr8cre6697	0	+
chr1	14307142	14307873	chr8cre6698	0	+
chr1	14308450	14308609	chr8cre6699	0	+
chr1	14309520	14309612	chr8cre6700	0	+
chr1	14310231	14310325	chr8cre6701	0	+
chr1	14310360	14310423	chr8cre6702	0	+
chr1	14311385	14311437	chr8cre6703	0	+
chr1	14313226	14313538	chr8cre6704	0	+
chr1	14313793	14313906	chr8cre6705	0	+
chr1	14314015	14314137	chr8cre6706	0	+
chr1	14315292	14315479	chr8cre6707	0	+
chr1	14315888	14315978	chr8cre6708	0	+
chr1	14326324	14326486	chr8cre6710	0	+
chr1	14326498	14326542	chr8cre6711	0	+
chr1	14326556	14326658	chr8cre6712	0	+
chr1	14326689	14326743	chr8cre6713	0	+
chr1	14344520	14344562	chr8cre6714	0	+
chr1	14348397	14348795	chr8cre6716	0	+
chr1	14348939	14349282	chr8cre6717	0	+
chr1	14349492	14349543	chr8cre6718	0	+
chr1	14350053	14350141	chr8cre6719	0	+
chr1	14357774	14358110	chr8cre6720	0	+
chr1	14360105	14360149	chr8cre6721	0	+
chr1	14370458	14370879	chr8cre6722	0	+
chr1	14384926	14384972	chr8cre6723	0	+
chr1	14385021	14385109	chr8cre6724	0	+
chr1	14392424	14392485	chr8cre6726	0	+
chr1	14396314	14396362	chr8cre6727	0	+
chr1	14396381	14396431	chr8cre6728	0	+
chr1	14396446	14396545	chr8cre6729	0	+
chr1	14414086	14414138	chr8cre6730	0	+
chr1	14422758	14422917	chr8cre6731	0	+
chr1	14423071	14423394	chr8cre6732	0	+
chr1	14427410	14427535	chr8cre6733	0	+
chr1	14427574	14427719	chr8cre6734	0	+
chr1	14429433	14429662	chr8cre6735	0	+
chr1	14429697	14429845	chr8cre6736	0	+
chr1	14430067	14430116	chr8cre6737	0	+
chr1	14433257	14433483	chr8cre6738	0	+
chr1	14464179	14464879	chr8cre6739	0	+
chr1	14465031	14465369	chr8cre6740	0	+
chr1	14475328	14475393	chr8cre6741	0	+
chr1	14486735	14486850	chr8cre6742	0	+
chr1	14487769	14487912	chr8cre6743	0	+
chr1	14488031	14488116	chr8cre6744	0	+
chr1	14488130	14488243	chr8cre6745	0	+
chr1	14489585	14489634	chr8cre6746	0	+
chr1	14489740	14490002	chr8cre6747	0	+
chr1	14490021	14490061	chr8cre6748	0	+
chr1	14490103	14490353	chr8cre6749	0	+
chr1	14492633	14492785	chr8cre6750	0	+
chr1	14492807	14492928	chr8cre6751	0	+
chr1	14496014	14496065	chr8cre6752	0	+
chr1	14499287	14499330	chr8cre6753	0	+
chr1	14500154	14500401	chr8cre6754	0	+
chr1	14502792	14502842	chr8cre6755	0	+
chr1	14503247	14503291	chr8cre6756	0	+
chr1	14504788	14504883	chr8cre6757	0	+
chr1	14505528	14505674	chr8cre6758	0	+
chr1	14506620	14506697	chr8cre6759	0	+
chr1	14509821	14509996	chr8cre6760	0	+
chr1	14510135	14510335	chr8cre6761	0	+
chr1	14510366	14510410	chr8cre6762	0	+
chr1	14510533	14510582	chr8cre6763	0	+
chr1	14511704	14511823	chr8cre6764	0	+
chr1	14512430	14512996	chr8cre6765	0	+
chr1	14513160	14513229	chr8cre6766	0	+
chr1	14514410	14514451	chr8cre6767	0	+
chr1	14517284	14517547	chr8cre6769	0	+
chr1	14544994	14545401	chr8cre6771	0	+
chr1	14546113	14546187	chr8cre6772	0	+
chr1	14563254	14563332	chr8cre6773	0	+
chr1	14563343	14563507	chr8cre6774	0	+
chr1	14564075	14564141	chr8cre6775	0	+
chr1	14565545	14566222	chr8cre6776	0	+
chr1	14566437	14566485	chr8cre6777	0	+
chr1	14566505	14566554	chr8cre6778	0	+
chr1	14566884	14566955	chr8cre6779	0	+
chr1	14566966	14567034	chr8cre6780	0	+
chr1	14567059	14567418	chr8cre6781	0	+
chr1	14569124	14569181	chr8cre6782	0	+
chr1	14570104	14570326	chr8cre6783	0	+
chr1	14570356	14570914	chr8cre6784	0	+
chr1	14574946	14575125	chr8cre6785	0	+
chr1	14575139	14575218	chr8cre6786	0	+
chr1	14579194	14579284	chr8cre6787	0	+
chr1	14579407	14579450	chr8cre6788	0	+
chr1	14579496	14579585	chr8cre6789	0	+
chr1	14588224	14588404	chr8cre6790	0	+
chr1	14591551	14591581	chr8cre6791	0	+
chr1	14609263	14609344	chr8cre6795	0	+
chr1	14620824	14621139	chr8cre6796	0	+
chr1	14621160	14621379	chr8cre6797	0	+
chr1	14627291	14627535	chr8cre6798	0	+
chr1	14630305	14630361	chr8cre6799	0	+
chr1	14630404	14630523	chr8cre6800	0	+
chr1	14635469	14636071	chr8cre6801	0	+
chr1	14642471	14642512	chr8cre6803	0	+
chr1	14642543	14642628	chr8cre6804	0	+
chr1	14642764	14642876	chr8cre6805	0	+
chr1	14644190	14644237	chr8cre6806	0	+
chr1	14644270	14644313	chr8cre6807	0	+
chr1	14644363	14644444	chr8cre6808	0	+
chr1	14644607	14644718	chr8cre6809	0	+
chr1	14660084	14660157	chr8cre6810	0	+
chr1	14661532	14661582	chr8cre6811	0	+
chr1	14661621	14661811	chr8cre6812	0	+
chr1	14661823	14662098	chr8cre6813	0	+
chr1	14662822	14663167	chr8cre6814	0	+
chr1	14672551	14672836	chr8cre6815	0	+
chr1	14679157	14679203	chr8cre6816	0	+
chr1	14682828	14683024	chr8cre6817	0	+
chr1	14686606	14686666	chr8cre6818	0	+
chr1	14686925	14687019	chr8cre6819	0	+
chr1	14687043	14687128	chr8cre6820	0	+
chr1	14701387	14701441	chr8cre6823	0	+
chr1	14701729	14701804	chr8cre6825	0	+
chr1	14705526	14705741	chr8cre6826	0	+
chr1	14708175	14708386	chr8cre6827	0	+
chr1	14708540	14708727	chr8cre6828	0	+
chr1	14710293	14710345	chr8cre6829	0	+
chr1	14712256	14712298	chr8cre6830	0	+
chr1	14712488	14712659	chr8cre6831	0	+
chr1	14712745	14712844	chr8cre6832	0	+
chr1	14712976	14713142	chr8cre6833	0	+
chr1	14716148	14716290	chr8cre6834	0	+
chr1	14716323	14716391	chr8cre6835	0	+
chr1	14716451	14716493	chr8cre6836	0	+
chr1	14716597	14716744	chr8cre6837	0	+
chr1	14747441	14747517	chr8cre6839	0	+
chr1	14756080	14756123	chr8cre6840	0	+
chr1	14757679	14757856	chr8cre6841	0	+
chr1	14770667	14770798	chr8cre6842	0	+
chr1	14774769	14774841	chr8cre6845	0	+
chr1	14775329	14775673	chr8cre6846	0	+
chr1	14787795	14787860	chr8cre6847	0	+
chr1	14787877	14788032	chr8cre6848	0	+
chr1	14791394	14791561	chr8cre6849	0	+
chr1	14795359	14795408	chr8cre6850	0	+
chr1	14795419	14795478	chr8cre6851	0	+
chr1	14797024	14797309	chr8cre6852	0	+
chr1	14800242	14800314	chr8cre6853	0	+
chr1	14800350	14800441	chr8cre6854	0	+
chr1	14815756	14815942	chr8cre6855	0	+
chr1	14816191	14816298	chr8cre6856	0	+
chr1	14819051	14819094	chr8cre6857	0	+
chr1	14819105	14819312	chr8cre6858	0	+
chr1	14826833	14826875	chr8cre6859	0	+
chr1	14827047	14827087	chr8cre6860	0	+
chr1	14839264	14839477	chr17cre5791	0	+
chr1	14839886	14840142	chr5cre23789	0	-
chr1	14839922	14840263	chr5cre6763	0	+
chr1	14841760	14841804	chr8cre6861	0	+
chr1	14842085	14842803	chr8cre6862	0	+
chr1	14843355	14843430	chr8cre6863	0	+
chr1	14847186	14847252	chr8cre6864	0	+
chr1	14847553	14847791	chr8cre6865	0	+
chr1	14855108	14855367	chr8cre6866	0	+
chr1	14858898	14858939	chr8cre6867	0	+
chr1	14865201	14865383	chr7cre10205	0	+
chr1	14880196	14880269	chr8cre6871	0	+
chr1	14881590	14881635	chr8cre6872	0	+
chr1	14885767	14885818	chr8cre6873	0	+
chr1	14886919	14887055	chr8cre6874	0	+
chr1	14887592	14887676	chr8cre6875	0	+
chr1	14890381	14890451	chr8cre6876	0	+
chr1	14893203	14893353	chr8cre6877	0	+
chr1	14896508	14896622	chr8cre6878	0	+
chr1	14898003	14898121	chr8cre6879	0	+
chr1	14898253	14898317	chr8cre6880	0	+
chr1	14899344	14899474	chr8cre6881	0	+
chr1	14900060	14900143	chr8cre6882	0	+
chr1	14901851	14901912	chr8cre6883	0	+
chr1	14904444	14904555	chr8cre6884	0	+
chr1	14910789	14910914	chr8cre6885	0	+
chr1	14995509	14995621	chr8cre6886	0	+
chr1	15016275	15016321	chr8cre6870	0	+
chr1	15016275	15016357	chr8cre6887	0	+
chr1	15057650	15057837	chr8cre6888	0	+
chr1	15057850	15057892	chr8cre6889	0	+
chr1	15059761	15059815	chr8cre6891	0	-
chr1	15059825	15059935	chr8cre6890	0	-
chr1	15111226	15111280	chr8cre6892	0	+
chr1	15122119	15122238	chr8cre6893	0	+
chr1	15135453	15135509	chr8cre6894	0	+
chr1	15148474	15148598	chr8cre6895	0	+
chr1	15169958	15170091	chr8cre6899	0	-
chr1	15170589	15170640	chr8cre6898	0	-
chr1	15195527	15195586	chr8cre6897	0	-
chr1	15254335	15254450	chr8cre6896	0	-
chr1	15268226	15268263	chr8cre6900	0	+
chr1	15286784	15286864	chr8cre6901	0	+
chr1	15287551	15287643	chr8cre6902	0	+
chr1	15287744	15287829	chr8cre6903	0	+
chr1	15287933	15288049	chr8cre6904	0	+
chr1	15294400	15294441	chr8cre6905	0	+
chr1	15299086	15299273	chr8cre6906	0	+
chr1	15301762	15301805	chr8cre6907	0	+
chr1	15302133	15302284	chr8cre6908	0	+
chr1	15306875	15306960	chr8cre6909	0	+
chr1	15307627	15307673	chr8cre6910	0	+
chr1	15307783	15307895	chr8cre6911	0	+
chr1	15309677	15309762	chr8cre6912	0	+
chr1	15311362	15311406	chr8cre6913	0	+
chr1	15319501	15319540	chr8cre6914	0	+
chr1	15319567	15319612	chr8cre6915	0	+
chr1	15325664	15325785	chr8cre6916	0	+
chr1	15327952	15328036	chr8cre6917	0	+
chr1	15328077	15328136	chr8cre6918	0	+
chr1	15334799	15335051	chr8cre6920	0	+
chr1	15337186	15337268	chr8cre6921	0	+
chr1	15348994	15349055	chr8cre6922	0	+
chr1	15355428	15355477	chr8cre6923	0	+
chr1	15358561	15358687	chr8cre6924	0	+
chr1	15392943	15392995	chr8cre6925	0	+
chr1	15400488	15400543	chr8cre6926	0	+
chr1	15413420	15413471	chr8cre6929	0	+
chr1	15423239	15423445	chr8cre6930	0	+
chr1	15426865	15427026	chr8cre6931	0	+
chr1	15438040	15438102	chr8cre6932	0	+
chr1	15438688	15438733	chr8cre6933	0	+
chr1	15441771	15441834	chr8cre6934	0	+
chr1	15443594	15443634	chr8cre6935	0	+
chr1	15447853	15447904	chr8cre6936	0	+
chr1	15451487	15451586	chr8cre6937	0	+
chr1	15460552	15460711	chr8cre6938	0	+
chr1	15483712	15483856	chr8cre6939	0	+
chr1	15483917	15483987	chr8cre6940	0	+
chr1	15486118	15486197	chr8cre6941	0	+
chr1	15486222	15486276	chr8cre6942	0	+
chr1	15506426	15506547	chr8cre6944	0	+
chr1	15506559	15506619	chr8cre6945	0	+
chr1	15544530	15544993	chr8cre6949	0	+
chr1	15563918	15564014	chr8cre6950	0	+
chr1	15564262	15564403	chr8cre6951	0	+
chr1	15565689	15565813	chr8cre6952	0	+
chr1	15565824	15565907	chr8cre6953	0	+
chr1	15571102	15571222	chr8cre6954	0	+
chr1	15582501	15582573	chr8cre6955	0	+
chr1	15585113	15585221	chr8cre6956	0	+
chr1	15585251	15585309	chr8cre6957	0	+
chr1	15590060	15590203	chr8cre6958	0	+
chr1	15590227	15590275	chr8cre6959	0	+
chr1	15590569	15590625	chr8cre6960	0	+
chr1	15604789	15605113	chr8cre6961	0	+
chr1	15610544	15610714	chr8cre6962	0	+
chr1	15613889	15613939	chr8cre6963	0	+
chr1	15613953	15614002	chr8cre6964	0	+
chr1	15616267	15616570	chr8cre6965	0	+
chr1	15628042	15628088	chr8cre6966	0	+
chr1	15632148	15632199	chr8cre6967	0	+
chr1	15652131	15652177	chr8cre6969	0	+
chr1	15653116	15653256	chr8cre6970	0	+
chr1	15656778	15656917	chr8cre6971	0	+
chr1	15658364	15658612	chr8cre6972	0	+
chr1	15663959	15664061	chr8cre6973	0	+
chr1	15664125	15664225	chr8cre6974	0	+
chr1	15667411	15667472	chr8cre6975	0	+
chr1	15667593	15667645	chr8cre6976	0	+
chr1	15669087	15669127	chr8cre6977	0	+
chr1	15677611	15677733	chr8cre6978	0	+
chr1	15677743	15677822	chr8cre6979	0	+
chr1	15677930	15678078	chr8cre6980	0	+
chr1	15683670	15683766	chr8cre6981	0	+
chr1	15687383	15687424	chr8cre6982	0	+
chr1	15687449	15687519	chr8cre6983	0	+
chr1	15688098	15688146	chr8cre6984	0	+
chr1	15691084	15691135	chr8cre6985	0	+
chr1	15694804	15694872	chr8cre6986	0	+
chr1	15694971	15695087	chr8cre6987	0	+
chr1	15711923	15711966	chr8cre6988	0	+
chr1	15711977	15712156	chr8cre6989	0	+
chr1	15712189	15712270	chr8cre6990	0	+
chr1	15713420	15713477	chr8cre6991	0	+
chr1	15713525	15713581	chr8cre6992	0	+
chr1	15726939	15727004	chr8cre6993	0	+
chr1	15727184	15727308	chr8cre6994	0	+
chr1	15750410	15750482	chr8cre6995	0	+
chr1	15777025	15777220	chr8cre6996	0	+
chr1	15778832	15779097	chr8cre6997	0	+
chr1	15842916	15843254	chr4cre13901	0	-
chr1	15857114	15857202	chr8cre6998	0	+
chr1	15877320	15877360	chr8cre6999	0	+
chr1	15883776	15883826	chr20cre5754	0	-
chr1	15905193	15905247	chr8cre7000	0	+
chr1	15913336	15913410	chr8cre7001	0	+
chr1	15923173	15923341	chr8cre7002	0	+
chr1	15926200	15926301	chr8cre7003	0	+
chr1	15936435	15936477	chr8cre7004	0	+
chr1	15971185	15971265	chr8cre7005	0	+
chr1	15972835	15972922	chr8cre7006	0	+
chr1	15977316	15977512	chr8cre7007	0	+
chr1	15985785	15985831	chr8cre7008	0	+
chr1	15989019	15989430	chr8cre7009	0	+
chr1	15991328	15991381	chr8cre7010	0	+
chr1	15994132	15994200	chr8cre7011	0	+
chr1	15994388	15994430	chr8cre7012	0	+
chr1	16007973	16008020	chr8cre7014	0	+
chr1	16105274	16105387	chr8cre7017	0	+
chr1	16107468	16107619	chr8cre7018	0	+
chr1	16108213	16108460	chr8cre7019	0	+
chr1	16108982	16109072	chr8cre7020	0	+
chr1	16110268	16110485	chr8cre7021	0	+
chr1	16112383	16112801	chr8cre7022	0	+
chr1	16115382	16115454	chr8cre7023	0	+
chr1	16115469	16115521	chr8cre7024	0	+
chr1	16116091	16116175	chr8cre7025	0	+
chr1	16116187	16116383	chr8cre7026	0	+
chr1	16116391	16116436	chr8cre7027	0	+
chr1	16116474	16116666	chr8cre7028	0	+
chr1	16117471	16117572	chr8cre7029	0	+
chr1	16120052	16120100	chr8cre7030	0	+
chr1	16123759	16124024	chr8cre7031	0	+
chr1	16127276	16127407	chr8cre7032	0	+
chr1	16128784	16128824	chr8cre7033	0	+
chr1	16128835	16129037	chr8cre7034	0	+
chr1	16134238	16134381	chr8cre7035	0	+
chr1	16134611	16134709	chr8cre7036	0	+
chr1	16135947	16135985	chr8cre7037	0	+
chr1	16136004	16136105	chr8cre7038	0	+
chr1	16136187	16136235	chr8cre7039	0	+
chr1	16136833	16136874	chr8cre7040	0	+
chr1	16139300	16139344	chr8cre7041	0	+
chr1	16139368	16139428	chr8cre7042	0	+
chr1	16173163	16173298	chr8cre7045	0	+
chr1	16173447	16173502	chr8cre7046	0	+
chr1	16186684	16186725	chr8cre7047	0	+
chr1	16186821	16186862	chr8cre7048	0	+
chr1	16187201	16187396	chr8cre7049	0	+
chr1	16202124	16202187	chr8cre7050	0	+
chr1	16202205	16202557	chr8cre7051	0	+
chr1	16213912	16213998	chr8cre7052	0	+
chr1	16214016	16214113	chr8cre7053	0	+
chr1	16218699	16218804	chr8cre7054	0	+
chr1	16227389	16227696	chr8cre7055	0	+
chr1	16231655	16231802	chr8cre7056	0	+
chr1	16236793	16236845	chr8cre7057	0	+
chr1	16236868	16237030	chr8cre7058	0	+
chr1	16237397	16237469	chr8cre7059	0	+
chr1	16244958	16245009	chr8cre7060	0	+
chr1	16245243	16245356	chr8cre7061	0	+
chr1	16245371	16245452	chr8cre7062	0	+
chr1	16248963	16249226	chr8cre7063	0	+
chr1	16249330	16249375	chr8cre7064	0	+
chr1	16249385	16249787	chr8cre7065	0	+
chr1	16250587	16250696	chr8cre7066	0	+
chr1	16250732	16250805	chr8cre7067	0	+
chr1	16254757	16254849	chr8cre7068	0	+
chr1	16257502	16257772	chr8cre7069	0	+
chr1	16258430	16258518	chr8cre7070	0	+
chr1	16261438	16261493	chr8cre7071	0	+
chr1	16262179	16262402	chr8cre7072	0	+
chr1	16262577	16262631	chr8cre7073	0	+
chr1	16265007	16265198	chr8cre7074	0	+
chr1	16267716	16267780	chr8cre7075	0	+
chr1	16268513	16268644	chr8cre7076	0	+
chr1	16279190	16279231	chr8cre7078	0	+
chr1	16279422	16279455	chr8cre7079	0	+
chr1	16279586	16279988	chr8cre7080	0	+
chr1	16280022	16280059	chr8cre7081	0	+
chr1	16280350	16280393	chr8cre7082	0	+
chr1	16292312	16292478	chr8cre7083	0	+
chr1	16292495	16292589	chr8cre7084	0	+
chr1	16292620	16292708	chr8cre7085	0	+
chr1	16293310	16293454	chr8cre7086	0	+
chr1	16293674	16293754	chr8cre7087	0	+
chr1	16293769	16294153	chr8cre7088	0	+
chr1	16294170	16294220	chr8cre7089	0	+
chr1	16294279	16294330	chr8cre7090	0	+
chr1	16294823	16295191	chr8cre7091	0	+
chr1	16295877	16296124	chr8cre7092	0	+
chr1	16302148	16302412	chr8cre7093	0	+
chr1	16303035	16303084	chr8cre7094	0	+
chr1	16308193	16308393	chr8cre7096	0	+
chr1	16308837	16308980	chr8cre7097	0	+
chr1	16326854	16326886	chr8cre7099	0	+
chr1	16345665	16345815	chrXcre6160	0	+
chr1	16356954	16357097	chr8cre7100	0	+
chr1	16357152	16357243	chr8cre7101	0	+
chr1	16362011	16362328	chr8cre7102	0	+
chr1	16362333	16362418	chr8cre7103	0	+
chr1	16362514	16362742	chr8cre7104	0	+
chr1	16368555	16368672	chr8cre7105	0	+
chr1	16369288	16369388	chr8cre7106	0	+
chr1	16397658	16397696	chr8cre7108	0	+
chr1	16398410	16398708	chr8cre7109	0	+
chr1	16398810	16398852	chr8cre7110	0	+
chr1	16398863	16398925	chr8cre7111	0	+
chr1	16398941	16399021	chr8cre7112	0	+
chr1	16400592	16400687	chr8cre7113	0	+
chr1	16400702	16400766	chr8cre7114	0	+
chr1	16400779	16400928	chr8cre7115	0	+
chr1	16400975	16401026	chr8cre7116	0	+
chr1	16401056	16401103	chr8cre7117	0	+
chr1	16406606	16406781	chr8cre7118	0	+
chr1	16406895	16407109	chr8cre7119	0	+
chr1	16409153	16409279	chr8cre7120	0	+
chr1	16504512	16504559	chr8cre7122	0	+
chr1	16504617	16504711	chr8cre7123	0	+
chr1	16517953	16517989	chr8cre7124	0	+
chr1	16518688	16518761	chr8cre7125	0	+
chr1	16518781	16518895	chr8cre7126	0	+
chr1	16571133	16571249	chr1cre15557	0	-
chr1	16617853	16617905	chr8cre7127	0	+
chr1	16620113	16620170	chr8cre7128	0	+
chr1	16620404	16620452	chr8cre7129	0	+
chr1	16641678	16641771	chr8cre7130	0	+
chr1	16656693	16656733	chr8cre7132	0	+
chr1	16747378	16747440	chr8cre7134	0	+
chr1	16768949	16769050	chr4cre11559	0	-
chr1	16769283	16769658	chr4cre11558	0	-
chr1	16769854	16770142	chr4cre11557	0	-
chr1	16809803	16810051	chr8cre7135	0	+
chr1	16810080	16810150	chr8cre7136	0	+
chr1	16810282	16810334	chr8cre7137	0	+
chr1	16811163	16811222	chr8cre7138	0	+
chr1	16811472	16811600	chr8cre7139	0	+
chr1	16821321	16821370	chr8cre7140	0	+
chr1	16821384	16821484	chr8cre7141	0	+
chr1	16821951	16822001	chr8cre7142	0	+
chr1	16841393	16841541	chr8cre7143	0	+
chr1	16853829	16853875	chr8cre7145	0	+
chr1	16858324	16858375	chr8cre7147	0	+
chr1	16858420	16858524	chr8cre7148	0	+
chr1	16890475	16890621	chr8cre7149	0	+
chr1	16912604	16912708	chr8cre7151	0	+
chr1	16916874	16917015	chr8cre7153	0	+
chr1	16957927	16958086	chr8cre7154	0	+
chr1	16958175	16958244	chr8cre7155	0	+
chr1	16975409	16975482	chr8cre7156	0	+
chr1	16984206	16984260	chr8cre7157	0	+
chr1	16997335	16997379	chr8cre7158	0	+
chr1	17009327	17009365	chr8cre7159	0	+
chr1	17034068	17034159	chr8cre7160	0	+
chr1	17041357	17041495	chr8cre7162	0	+
chr1	17051834	17051872	chr8cre7163	0	+
chr1	17053802	17053914	chr8cre7164	0	+
chr1	17054074	17054121	chr8cre7165	0	+
chr1	17085062	17085297	chr8cre7166	0	+
chr1	17090709	17090749	chr8cre7167	0	+
chr1	17094446	17094505	chr8cre7168	0	+
chr1	17095955	17096204	chr8cre7169	0	+
chr1	17096703	17096805	chr8cre7170	0	+
chr1	17096855	17096958	chr8cre7171	0	+
chr1	17097110	17097159	chr8cre7172	0	+
chr1	17097814	17097855	chr8cre7173	0	+
chr1	17098452	17098533	chr8cre7174	0	+
chr1	17098794	17098834	chr8cre7175	0	+
chr1	17099348	17099544	chr8cre7176	0	+
chr1	17100428	17100561	chr8cre7177	0	+
chr1	17119610	17119722	chr8cre7178	0	+
chr1	17119857	17119927	chr8cre7179	0	+
chr1	17120082	17120266	chr8cre7180	0	+
chr1	17120732	17120833	chr8cre7181	0	+
chr1	17148045	17148106	chr8cre7183	0	+
chr1	17173264	17173639	chr8cre7184	0	+
chr1	17181503	17181605	chr8cre7185	0	+
chr1	17181669	17181716	chr8cre7186	0	+
chr1	17181751	17182013	chr8cre7187	0	+
chr1	17254418	17254548	chr8cre7188	0	+
chr1	17254566	17254730	chr8cre7189	0	+
chr1	17254765	17254817	chr8cre7190	0	+
chr1	17259018	17259077	chr8cre7191	0	+
chr1	17259096	17259136	chr8cre7192	0	+
chr1	17259284	17259452	chr8cre7193	0	+
chr1	17308875	17308908	chr8cre7195	0	+
chr1	17326285	17326317	chr8cre7197	0	+
chr1	17340408	17340451	chr8cre7201	0	+
chr1	17363946	17364021	chr8cre7209	0	+
chr1	17364060	17364101	chr8cre7210	0	+
chr1	17379739	17379928	chr8cre7211	0	+
chr1	17380260	17380362	chr8cre7212	0	+
chr1	17392126	17392168	chr8cre7213	0	+
chr1	17392180	17392336	chr8cre7214	0	+
chr1	17406286	17406456	chr8cre7215	0	+
chr1	17413876	17414006	chr8cre7216	0	+
chr1	17415654	17415743	chr8cre7217	0	+
chr1	17417037	17417105	chr8cre7218	0	+
chr1	17420306	17420387	chr8cre7219	0	+
chr1	17427446	17427605	chr8cre7220	0	+
chr1	17427683	17427727	chr8cre7221	0	+
chr1	17427779	17427827	chr8cre7222	0	+
chr1	17427855	17427899	chr8cre7223	0	+
chr1	17427932	17428085	chr8cre7224	0	+
chr1	17433219	17433548	chr8cre7225	0	+
chr1	17450870	17450985	chr8cre7226	0	+
chr1	17451300	17451456	chr8cre7227	0	+
chr1	17480840	17480970	chr8cre7231	0	+
chr1	17483808	17484028	chr8cre7232	0	+
chr1	17484086	17484137	chr8cre7233	0	+
chr1	17491593	17491660	chr8cre7234	0	+
chr1	17493831	17494038	chr8cre7235	0	+
chr1	17535718	17535780	chr8cre7241	0	+
chr1	17544141	17544211	chr8cre7242	0	+
chr1	17545515	17545600	chr8cre7243	0	+
chr1	17551505	17551660	chr8cre7244	0	+
chr1	17551671	17551759	chr8cre7245	0	+
chr1	17563173	17563215	chr8cre7246	0	+
chr1	17569978	17570036	chr8cre7247	0	+
chr1	17570049	17570091	chr8cre7248	0	+
chr1	17570103	17570430	chr8cre7249	0	+
chr1	17570464	17570542	chr8cre7250	0	+
chr1	17599511	17599630	chr8cre7251	0	+
chr1	17599657	17599716	chr8cre7252	0	+
chr1	17599732	17599796	chr8cre7253	0	+
chr1	17601119	17601164	chr8cre7254	0	+
chr1	17601338	17601400	chr8cre7255	0	+
chr1	17601415	17601555	chr8cre7256	0	+
chr1	17601602	17601673	chr8cre7257	0	+
chr1	17603506	17603549	chr8cre7258	0	+
chr1	17606645	17606787	chr8cre7259	0	+
chr1	17613388	17613429	chr8cre7260	0	+
chr1	17622455	17622538	chr8cre7261	0	+
chr1	17639078	17639226	chr8cre7262	0	+
chr1	17656567	17656642	chr8cre7264	0	+
chr1	17656760	17656790	chr8cre7265	0	+
chr1	17656856	17657129	chr8cre7266	0	+
chr1	17663587	17663677	chr8cre7267	0	+
chr1	17663744	17664177	chr8cre7268	0	+
chr1	17709520	17709621	chr8cre7269	0	+
chr1	17717724	17717779	chr8cre7270	0	+
chr1	17718170	17718303	chr8cre7271	0	+
chr1	17718334	17718506	chr8cre7272	0	+
chr1	17718617	17718687	chr8cre7273	0	+
chr1	17731075	17731132	chr8cre7274	0	+
chr1	17761128	17761225	chr8cre7275	0	+
chr1	17762401	17762695	chr8cre7276	0	+
chr1	17805216	17805270	chr8cre7277	0	+
chr1	17805355	17805450	chr8cre7278	0	+
chr1	17810894	17811025	chr8cre7279	0	+
chr1	17825659	17825976	chr8cre7280	0	+
chr1	17837320	17837405	chr8cre7282	0	+
chr1	17837520	17837565	chr8cre7283	0	+
chr1	17837619	17837727	chr8cre7284	0	+
chr1	17857134	17857209	chr8cre7286	0	+
chr1	17857228	17857293	chr8cre7287	0	+
chr1	17873457	17873546	chr8cre7288	0	+
chr1	17891564	17891623	chr8cre7289	0	+
chr1	17891677	17891736	chr8cre7290	0	+
chr1	17891756	17891852	chr8cre7291	0	+
chr1	17891865	17892110	chr8cre7292	0	+
chr1	17913534	17913630	chr8cre7293	0	+
chr1	17924966	17925055	chr8cre7294	0	+
chr1	17925296	17925376	chr8cre7295	0	+
chr1	17925390	17925469	chr8cre7296	0	+
chr1	17928425	17928678	chr8cre7297	0	+
chr1	18148124	18148410	chr6cre6200	0	+
chr1	18168417	18168484	chr6cre6201	0	+
chr1	18168552	18168609	chr6cre6202	0	+
chr1	18175688	18175795	chr6cre6203	0	+
chr1	18175807	18175911	chr6cre6204	0	+
chr1	18180491	18180539	chr6cre6205	0	+
chr1	18181245	18181325	chr6cre6206	0	+
chr1	18181338	18181460	chr6cre6207	0	+
chr1	18191812	18192202	chr6cre6208	0	+
chr1	18211701	18211987	chr6cre6209	0	+
chr1	18287455	18287521	chr6cre6210	0	+
chr1	18287546	18287977	chr6cre6211	0	+
chr1	18292678	18292798	chr6cre6212	0	+
chr1	18292809	18292949	chr6cre6213	0	+
chr1	18295727	18295784	chr6cre6214	0	+
chr1	18295829	18295886	chr6cre6215	0	+
chr1	18300407	18300505	chr6cre6216	0	+
chr1	18300546	18300678	chr6cre6217	0	+
chr1	18303194	18303278	chr6cre6218	0	+
chr1	18307377	18307429	chr6cre6219	0	+
chr1	18308535	18308636	chr6cre6220	0	+
chr1	18321800	18322137	chr6cre6221	0	+
chr1	18322157	18322242	chr6cre6222	0	+
chr1	18339139	18339196	chr6cre6223	0	+
chr1	18339233	18339368	chr6cre6224	0	+
chr1	18340835	18340879	chr6cre6225	0	+
chr1	18353807	18353872	chr6cre6226	0	+
chr1	18354088	18354130	chr6cre6227	0	+
chr1	18354173	18354280	chr6cre6228	0	+
chr1	18360227	18360338	chr6cre6229	0	+
chr1	18363897	18363996	chr6cre6230	0	+
chr1	18364035	18364206	chr6cre6231	0	+
chr1	18371809	18371913	chr6cre6232	0	+
chr1	18379116	18379363	chr6cre6233	0	+
chr1	18379375	18379422	chr6cre6234	0	+
chr1	18382111	18382270	chr6cre6235	0	+
chr1	18382287	18382335	chr6cre6236	0	+
chr1	18382407	18382516	chr6cre6237	0	+
chr1	18383461	18383709	chr6cre6238	0	+
chr1	18384037	18384420	chr6cre6239	0	+
chr1	18384787	18384843	chr6cre6240	0	+
chr1	18388956	18389604	chr6cre6241	0	+
chr1	18389810	18389872	chr6cre6242	0	+
chr1	18412928	18412977	chr6cre6243	0	+
chr1	18416128	18416175	chr6cre6244	0	+
chr1	18416241	18416709	chr6cre6245	0	+
chr1	18416743	18416785	chr6cre6246	0	+
chr1	18435919	18435972	chr6cre6247	0	+
chr1	18436017	18436059	chr6cre6248	0	+
chr1	18447095	18447387	chr6cre6249	0	+
chr1	18458286	18458474	chr6cre6250	0	+
chr1	18458487	18458531	chr6cre6251	0	+
chr1	18458848	18459148	chr6cre6252	0	+
chr1	18460961	18461082	chr6cre6253	0	+
chr1	18463190	18463282	chr6cre6254	0	+
chr1	18463310	18463354	chr6cre6255	0	+
chr1	18468704	18469005	chr6cre6256	0	+
chr1	18485059	18485419	chr6cre6257	0	+
chr1	18485516	18485579	chr6cre6258	0	+
chr1	18489354	18489419	chr6cre6259	0	+
chr1	18512251	18512314	chr6cre6260	0	+
chr1	18512345	18513209	chr6cre6261	0	+
chr1	18524720	18524779	chr6cre6262	0	+
chr1	18524790	18524887	chr6cre6263	0	+
chr1	18528834	18528919	chr6cre6264	0	+
chr1	18535607	18536358	chr6cre6265	0	+
chr1	18552769	18552828	chr6cre6266	0	+
chr1	18552910	18553067	chr6cre6267	0	+
chr1	18561390	18561728	chr6cre6268	0	+
chr1	18561881	18562024	chr6cre6269	0	+
chr1	18562149	18562205	chr6cre6270	0	+
chr1	18562239	18562347	chr6cre6271	0	+
chr1	18566947	18567293	chr6cre6272	0	+
chr1	18570609	18570900	chr6cre6273	0	+
chr1	18583357	18583482	chr6cre6274	0	+
chr1	18583638	18583934	chr6cre6275	0	+
chr1	18588249	18588313	chr6cre6276	0	+
chr1	18592274	18592588	chr6cre6277	0	+
chr1	18598793	18599359	chr6cre6278	0	+
chr1	18600115	18600233	chr6cre6279	0	+
chr1	18610085	18610155	chr6cre6280	0	+
chr1	18610245	18610796	chr6cre6281	0	+
chr1	18619128	18619367	chr6cre6282	0	+
chr1	18627453	18627509	chr6cre6284	0	+
chr1	18633806	18634462	chr6cre6285	0	+
chr1	18639329	18639397	chr6cre6286	0	+
chr1	18639439	18639692	chr6cre6287	0	+
chr1	18639704	18639860	chr6cre6288	0	+
chr1	18639880	18639978	chr6cre6289	0	+
chr1	18668271	18668311	chr6cre6290	0	+
chr1	18668488	18668527	chr6cre6291	0	+
chr1	18668529	18668696	chr6cre6292	0	+
chr1	18672938	18673030	chr6cre6293	0	+
chr1	18677848	18677891	chr6cre6294	0	+
chr1	18698458	18698676	chr6cre6295	0	+
chr1	18709692	18709791	chr6cre6296	0	+
chr1	18709807	18709976	chr6cre6297	0	+
chr1	18740433	18740473	chr6cre6298	0	+
chr1	18747567	18747793	chr6cre6299	0	+
chr1	18753242	18753374	chr6cre6300	0	+
chr1	18758419	18758799	chr6cre6301	0	+
chr1	18758859	18759059	chr6cre6302	0	+
chr1	18766714	18766966	chr6cre6303	0	+
chr1	18767425	18767780	chr6cre6304	0	+
chr1	18767799	18767874	chr6cre6305	0	+
chr1	18791312	18791460	chr6cre6307	0	+
chr1	18792233	18792529	chr6cre6308	0	+
chr1	18792543	18792678	chr6cre6309	0	+
chr1	18831283	18831344	chr6cre6311	0	+
chr1	18848891	18849523	chr6cre6312	0	+
chr1	18850479	18850524	chr6cre6313	0	+
chr1	18853148	18853347	chr6cre6314	0	+
chr1	18857641	18857752	chr6cre6315	0	+
chr1	18857854	18857895	chr6cre6316	0	+
chr1	18861108	18861331	chr6cre6317	0	+
chr1	18864045	18864435	chr6cre6318	0	+
chr1	18867749	18867788	chr6cre6319	0	+
chr1	18867810	18867944	chr6cre6320	0	+
chr1	18871776	18871894	chr6cre6321	0	+
chr1	18902638	18902829	chr6cre6322	0	+
chr1	18903745	18903797	chr6cre6323	0	+
chr1	18903906	18903993	chr6cre6324	0	+
chr1	18905047	18905351	chr6cre6325	0	+
chr1	18911573	18911900	chr6cre6326	0	+
chr1	18911918	18911974	chr6cre6327	0	+
chr1	18935538	18935652	chr6cre6328	0	+
chr1	18936426	18936667	chr6cre6329	0	+
chr1	18955630	18955679	chr6cre6330	0	+
chr1	18955693	18956672	chr6cre6331	0	+
chr1	18956804	18956855	chr6cre6332	0	+
chr1	18956871	18956931	chr6cre6333	0	+
chr1	18956984	18957412	chr6cre6334	0	+
chr1	18961492	18961560	chr6cre6335	0	+
chr1	18961584	18961789	chr6cre6336	0	+
chr1	18961665	18961779	chr6cre6338	0	+
chr1	18961829	18961877	chr6cre6337	0	+
chr1	18967402	18967554	chr6cre6340	0	+
chr1	18973619	18973667	chr6cre6341	0	+
chr1	18976967	18977216	chr6cre6342	0	+
chr1	18977598	18977820	chr6cre6343	0	+
chr1	18977977	18978062	chr6cre6344	0	+
chr1	18978079	18978122	chr6cre6345	0	+
chr1	18979164	18979728	chr6cre6346	0	+
chr1	18990195	18990403	chr6cre6347	0	+
chr1	19013587	19013669	chr6cre6348	0	+
chr1	19022150	19022209	chr6cre6349	0	+
chr1	19022243	19022318	chr6cre6350	0	+
chr1	19029914	19030048	chr6cre6354	0	-
chr1	19030083	19030184	chr6cre6353	0	-
chr1	19030206	19030286	chr6cre6352	0	-
chr1	19030332	19030389	chr6cre6351	0	-
chr1	19032348	19032576	chr6cre6355	0	+
chr1	19041789	19042038	chr6cre6356	0	+
chr1	19046703	19046942	chr6cre6357	0	+
chr1	19057019	19057174	chr6cre6358	0	+
chr1	19067492	19067732	chr6cre6359	0	+
chr1	19072491	19072703	chr6cre6364	0	+
chr1	19084817	19084868	chr6cre6365	0	+
chr1	19085253	19085341	chr6cre6366	0	+
chr1	19087705	19088312	chr6cre6367	0	+
chr1	19088417	19088711	chr6cre6368	0	+
chr1	19093123	19093198	chr6cre6369	0	+
chr1	19093218	19093298	chr6cre6370	0	+
chr1	19094469	19094778	chr6cre6372	0	+
chr1	19094795	19094882	chr6cre6373	0	+
chr1	19100138	19100188	chr6cre6374	0	+
chr1	19101428	19101723	chr6cre6375	0	+
chr1	19102594	19102710	chr6cre6376	0	+
chr1	19103639	19103709	chr6cre6377	0	+
chr1	19103990	19104042	chr6cre6378	0	+
chr1	19104058	19104185	chr6cre6379	0	+
chr1	19105000	19105085	chr6cre6380	0	+
chr1	19106082	19106126	chr6cre6381	0	+
chr1	19106178	19106621	chr6cre6382	0	+
chr1	19106958	19107610	chr6cre6383	0	+
chr1	19108031	19108083	chr6cre6384	0	+
chr1	19108618	19108957	chr6cre6385	0	+
chr1	19108972	19109262	chr6cre6386	0	+
chr1	19111093	19111137	chr6cre6387	0	+
chr1	19111149	19111451	chr6cre6388	0	+
chr1	19111754	19111831	chr6cre6389	0	+
chr1	19111862	19112147	chr6cre6390	0	+
chr1	19113183	19113401	chr6cre6391	0	+
chr1	19114758	19115050	chr6cre6392	0	+
chr1	19137514	19137735	chr6cre6393	0	+
chr1	19143887	19143959	chr6cre6394	0	+
chr1	19162723	19162777	chr6cre6395	0	+
chr1	19162864	19162913	chr6cre6396	0	+
chr1	19166372	19166602	chr6cre6397	0	+
chr1	19166781	19166826	chr6cre6398	0	+
chr1	19167191	19167293	chr6cre6399	0	+
chr1	19168146	19168270	chr6cre6400	0	+
chr1	19168337	19168629	chr6cre6401	0	+
chr1	19203451	19203620	chr6cre6402	0	+
chr1	19207663	19207779	chr6cre6403	0	+
chr1	19210735	19210792	chr6cre6404	0	+
chr1	19211225	19211373	chr6cre6405	0	+
chr1	19211834	19212137	chr6cre6406	0	+
chr1	19212161	19212226	chr6cre6407	0	+
chr1	19212260	19212484	chr6cre6408	0	+
chr1	19212525	19212732	chr6cre6409	0	+
chr1	19215198	19215242	chr6cre6410	0	+
chr1	19215262	19215379	chr6cre6411	0	+
chr1	19215910	19215962	chr6cre6412	0	+
chr1	19216901	19217042	chr6cre6413	0	+
chr1	19217307	19217605	chr6cre6414	0	+
chr1	19218709	19218826	chr6cre6415	0	+
chr1	19219001	19219141	chr6cre6416	0	+
chr1	19219795	19220085	chr6cre6417	0	+
chr1	19220109	19220182	chr6cre6418	0	+
chr1	19220814	19220895	chr6cre6419	0	+
chr1	19221659	19222182	chr6cre6420	0	+
chr1	19222304	19222459	chr6cre6421	0	+
chr1	19222486	19222533	chr6cre6422	0	+
chr1	19223635	19223897	chr6cre6423	0	+
chr1	19224237	19224284	chr6cre6424	0	+
chr1	19225394	19225761	chr6cre6425	0	+
chr1	19228160	19228207	chr6cre6426	0	+
chr1	19228261	19228316	chr6cre6427	0	+
chr1	19228632	19228717	chr6cre6428	0	+
chr1	19231510	19232122	chr6cre6429	0	+
chr1	19233141	19233297	chr6cre6430	0	+
chr1	19233355	19233503	chr6cre6431	0	+
chr1	19233960	19234011	chr6cre6432	0	+
chr1	19240712	19240887	chr6cre6433	0	+
chr1	19241159	19241235	chr6cre6434	0	+
chr1	19243594	19243640	chr6cre6435	0	+
chr1	19243680	19243784	chr6cre6436	0	+
chr1	19244823	19244974	chr6cre6437	0	+
chr1	19244984	19245766	chr6cre6438	0	+
chr1	19250610	19250898	chr6cre6439	0	+
chr1	19250918	19251124	chr6cre6440	0	+
chr1	19251266	19251359	chr6cre6441	0	+
chr1	19251372	19251419	chr6cre6442	0	+
chr1	19261940	19262040	chr6cre6443	0	+
chr1	19263152	19263425	chr6cre6444	0	+
chr1	19263524	19263585	chr6cre6445	0	+
chr1	19263621	19263690	chr6cre6446	0	+
chr1	19263773	19263888	chr6cre6447	0	+
chr1	19266933	19267343	chr6cre6448	0	+
chr1	19267679	19267771	chr6cre6449	0	+
chr1	19267802	19267858	chr6cre6450	0	+
chr1	19267871	19268045	chr6cre6451	0	+
chr1	19279910	19279965	chr6cre6452	0	+
chr1	19279995	19280056	chr6cre6453	0	+
chr1	19280289	19280503	chr6cre6454	0	+
chr1	19281851	19282000	chr6cre6455	0	+
chr1	19288570	19288644	chr6cre6456	0	+
chr1	19291337	19291387	chr6cre6457	0	+
chr1	19291552	19291859	chr6cre6458	0	+
chr1	19291993	19292043	chr6cre6459	0	+
chr1	19292144	19292361	chr6cre6460	0	+
chr1	19292436	19292635	chr6cre6461	0	+
chr1	19292687	19292853	chr6cre6462	0	+
chr1	19292887	19292947	chr6cre6463	0	+
chr1	19293190	19293250	chr6cre6464	0	+
chr1	19303905	19303989	chr6cre6465	0	+
chr1	19317920	19317974	chr6cre6466	0	+
chr1	19318013	19318054	chr6cre6467	0	+
chr1	19326943	19327033	chr6cre6469	0	+
chr1	19327376	19327416	chr6cre6470	0	+
chr1	19336913	19337730	chr6cre6471	0	+
chr1	19342906	19343015	chr6cre6472	0	+
chr1	19343095	19343224	chr6cre6473	0	+
chr1	19350280	19350798	chr6cre6474	0	+
chr1	19352092	19352364	chr6cre6475	0	+
chr1	19352376	19352430	chr6cre6476	0	+
chr1	19354747	19355065	chr6cre6477	0	+
chr1	19384805	19384920	chr6cre6479	0	+
chr1	19385039	19385130	chr6cre6480	0	+
chr1	19385555	19385644	chr6cre6481	0	+
chr1	19388686	19388743	chr6cre6482	0	+
chr1	19389340	19389606	chr6cre6483	0	+
chr1	19389619	19389797	chr6cre6484	0	+
chr1	19416061	19416153	chr6cre6485	0	+
chr1	19418027	19418127	chr6cre6486	0	+
chr1	19420449	19420637	chr6cre6487	0	+
chr1	19421391	19421527	chr6cre6488	0	+
chr1	19450810	19451102	chr6cre6489	0	+
chr1	19451115	19451161	chr6cre6490	0	+
chr1	19451590	19451791	chr6cre6491	0	+
chr1	19451873	19451928	chr6cre6492	0	+
chr1	19454676	19454743	chr6cre6493	0	+
chr1	19454865	19455358	chr6cre6494	0	+
chr1	19458573	19458879	chr6cre6495	0	+
chr1	19458956	19459264	chr6cre6496	0	+
chr1	19459328	19459383	chr6cre6497	0	+
chr1	19459395	19459461	chr6cre6498	0	+
chr1	19459985	19460058	chr6cre6499	0	+
chr1	19460182	19460265	chr6cre6500	0	+
chr1	19474232	19474296	chr6cre6501	0	+
chr1	19474437	19474525	chr6cre6502	0	+
chr1	19475691	19475735	chr6cre6503	0	+
chr1	19475824	19476126	chr6cre6504	0	+
chr1	19477220	19477263	chr6cre6505	0	+
chr1	19482001	19482049	chr6cre6506	0	+
chr1	19489125	19489307	chr6cre6507	0	+
chr1	19507821	19508148	chr6cre6508	0	+
chr1	19508173	19508223	chr6cre6509	0	+
chr1	19509852	19509961	chr6cre6510	0	+
chr1	19510004	19510199	chr6cre6511	0	+
chr1	19515756	19515993	chr6cre6512	0	+
chr1	19534858	19535286	chr6cre6513	0	+
chr1	19544052	19544506	chr6cre6515	0	+
chr1	19558075	19558179	chr6cre6516	0	+
chr1	19558255	19558705	chr6cre6517	0	+
chr1	19559490	19559633	chr6cre6518	0	+
chr1	19562057	19562105	chr6cre6519	0	+
chr1	19562154	19562261	chr6cre6520	0	+
chr1	19562315	19562390	chr6cre6521	0	+
chr1	19562418	19562488	chr6cre6522	0	+
chr1	19562527	19562569	chr6cre6523	0	+
chr1	19565859	19566230	chr6cre6524	0	+
chr1	19566248	19566371	chr6cre6525	0	+
chr1	19566579	19566678	chr6cre6526	0	+
chr1	19566694	19566733	chr6cre6527	0	+
chr1	19567931	19568119	chr6cre6528	0	+
chr1	19568908	19569010	chr6cre6529	0	+
chr1	19647832	19648194	chr6cre6530	0	+
chr1	19648273	19648351	chr6cre6531	0	+
chr1	19650853	19650917	chr6cre6532	0	+
chr1	19650961	19651129	chr6cre6533	0	+
chr1	19660986	19661059	chr6cre6534	0	+
chr1	19668531	19668600	chr6cre6535	0	+
chr1	19668673	19668877	chr6cre6536	0	+
chr1	19670449	19670537	chr6cre6537	0	+
chr1	19672958	19673038	chr6cre6538	0	+
chr1	19673067	19673105	chr6cre6539	0	+
chr1	19673795	19673939	chr6cre6540	0	+
chr1	19673988	19674227	chr6cre6541	0	+
chr1	19674245	19674298	chr6cre6542	0	+
chr1	19674434	19674497	chr6cre6543	0	+
chr1	19681111	19681227	chr6cre6544	0	+
chr1	19681244	19681301	chr6cre6545	0	+
chr1	19681312	19681606	chr6cre6546	0	+
chr1	19684202	19684270	chr6cre6547	0	+
chr1	19684320	19684360	chr6cre6548	0	+
chr1	19696027	19696107	chr6cre6550	0	+
chr1	19699698	19700314	chr6cre6551	0	+
chr1	19701362	19701403	chr6cre6552	0	+
chr1	19704457	19704507	chr6cre6553	0	+
chr1	19732858	19733181	chr6cre6554	0	+
chr1	19734490	19734591	chr6cre6555	0	+
chr1	19735248	19735405	chr6cre6557	0	+
chr1	19737530	19737754	chr6cre6558	0	+
chr1	19741224	19741358	chr6cre6559	0	+
chr1	19741577	19741728	chr6cre6560	0	+
chr1	19750105	19750421	chr6cre6561	0	+
chr1	19754471	19754541	chr6cre6562	0	+
chr1	19754577	19754644	chr6cre6563	0	+
chr1	19757991	19758189	chr6cre6564	0	+
chr1	19758202	19758260	chr6cre6565	0	+
chr1	19767599	19767660	chr6cre6566	0	+
chr1	19768015	19768102	chr6cre6567	0	+
chr1	19768121	19768176	chr6cre6568	0	+
chr1	19768323	19768808	chr6cre6569	0	+
chr1	19774722	19774800	chr6cre6570	0	+
chr1	19779512	19779585	chr6cre6571	0	+
chr1	19779705	19779760	chr6cre6572	0	+
chr1	19782064	19782158	chr6cre6573	0	+
chr1	19782267	19782502	chr6cre6574	0	+
chr1	19782518	19782592	chr6cre6575	0	+
chr1	19783609	19783762	chr6cre6576	0	+
chr1	19786563	19786841	chr6cre6577	0	+
chr1	19787140	19787235	chr6cre6578	0	+
chr1	19793180	19793242	chr6cre6579	0	+
chr1	19793254	19793415	chr6cre6580	0	+
chr1	19793437	19793604	chr6cre6581	0	+
chr1	19793616	19793704	chr6cre6582	0	+
chr1	19808363	19808590	chr6cre6583	0	+
chr1	19809377	19809425	chr6cre6584	0	+
chr1	19826246	19826924	chr6cre6585	0	+
chr1	19827003	19827242	chr6cre6586	0	+
chr1	19828234	19828379	chr6cre6587	0	+
chr1	19828457	19828639	chr6cre6588	0	+
chr1	19849903	19850017	chr6cre6589	0	+
chr1	19850165	19850224	chr6cre6590	0	+
chr1	19851858	19851906	chr6cre6591	0	+
chr1	19852829	19852905	chr6cre6592	0	+
chr1	19857159	19857281	chr6cre6596	0	+
chr1	19857310	19857365	chr6cre6597	0	+
chr1	19857426	19857505	chr6cre6598	0	+
chr1	19857654	19857705	chr6cre6599	0	+
chr1	19857921	19857991	chr6cre6600	0	+
chr1	19861432	19861480	chr6cre6601	0	+
chr1	19862994	19863280	chr6cre6602	0	+
chr1	19866365	19866481	chr6cre6603	0	+
chr1	19868322	19868700	chr6cre6604	0	+
chr1	19881253	19881631	chr6cre6607	0	+
chr1	19881742	19881777	chr6cre6608	0	+
chr1	19890735	19890860	chr6cre6609	0	+
chr1	19890887	19890942	chr6cre6610	0	+
chr1	19890982	19891063	chr6cre6611	0	+
chr1	19891088	19891571	chr6cre6612	0	+
chr1	19893726	19893987	chr6cre6613	0	+
chr1	19899794	19900148	chr6cre6614	0	+
chr1	19900166	19900589	chr6cre6615	0	+
chr1	19900906	19900972	chr6cre6616	0	+
chr1	19901067	19901384	chr6cre6617	0	+
chr1	19908913	19908976	chr6cre6618	0	+
chr1	19909242	19909466	chr6cre6619	0	+
chr1	19910851	19910897	chr6cre6620	0	+
chr1	19912375	19912899	chr6cre6621	0	+
chr1	19927724	19927806	chr6cre6622	0	+
chr1	19927885	19927952	chr6cre6623	0	+
chr1	19927970	19928093	chr6cre6624	0	+
chr1	19929697	19929759	chr6cre6625	0	+
chr1	19939179	19939486	chr6cre6626	0	+
chr1	19943864	19943906	chr6cre6627	0	+
chr1	19949487	19949831	chr6cre6628	0	+
chr1	19950148	19950214	chr6cre6629	0	+
chr1	19950258	19950424	chr6cre6630	0	+
chr1	19950430	19950537	chr6cre6631	0	+
chr1	19951238	19951296	chr6cre6632	0	+
chr1	19951312	19951547	chr6cre6633	0	+
chr1	19952079	19952138	chr6cre6634	0	+
chr1	19952248	19952366	chr6cre6635	0	+
chr1	19963670	19963759	chr6cre6636	0	+
chr1	19964840	19965035	chr6cre6637	0	+
chr1	19968609	19968916	chr6cre6638	0	+
chr1	19973506	19973586	chr6cre6640	0	+
chr1	19973613	19973770	chr6cre6641	0	+
chr1	19974309	19974379	chr6cre6642	0	+
chr1	19974400	19974438	chr6cre6643	0	+
chr1	19974500	19974541	chr6cre6644	0	+
chr1	19978944	19979100	chr6cre6645	0	+
chr1	19979112	19979298	chr6cre6646	0	+
chr1	19981356	19981850	chr6cre6647	0	+
chr1	19982932	19983080	chr6cre6648	0	+
chr1	19983113	19983757	chr6cre6649	0	+
chr1	19984149	19984470	chr6cre6650	0	+
chr1	19987473	19987804	chr6cre6651	0	+
chr1	19991508	19991635	chr6cre6652	0	+
chr1	20017740	20018201	chr6cre6655	0	+
chr1	20018209	20018675	chr6cre6656	0	+
chr1	20035211	20035510	chr6cre6657	0	+
chr1	20039100	20039204	chr6cre6658	0	+
chr1	20039381	20039710	chr6cre6659	0	+
chr1	20060567	20060611	chr6cre6660	0	+
chr1	20060652	20060955	chr6cre6661	0	+
chr1	20068929	20068977	chr6cre6662	0	+
chr1	20070014	20070063	chr6cre6663	0	+
chr1	20082165	20082829	chr6cre6664	0	+
chr1	20106441	20107423	chr6cre6665	0	+
chr1	20131687	20132277	chr6cre6666	0	+
chr1	20132452	20132869	chr6cre6667	0	+
chr1	20132887	20133054	chr6cre6668	0	+
chr1	20135149	20135623	chr6cre6669	0	+
chr1	20143390	20143456	chr6cre6670	0	+
chr1	20143542	20143613	chr6cre6671	0	+
chr1	20143667	20143728	chr6cre6672	0	+
chr1	20143752	20143869	chr6cre6673	0	+
chr1	20143880	20143950	chr6cre6674	0	+
chr1	20145622	20145662	chr6cre6675	0	+
chr1	20145677	20145763	chr6cre6676	0	+
chr1	20148162	20148207	chr6cre6677	0	+
chr1	20148239	20148517	chr6cre6678	0	+
chr1	20159104	20159201	chr6cre6679	0	+
chr1	20159295	20159400	chr6cre6680	0	+
chr1	20161445	20161586	chr6cre6681	0	+
chr1	20167066	20167276	chr6cre6682	0	+
chr1	20170658	20171071	chr6cre6683	0	+
chr1	20171326	20171386	chr6cre6684	0	+
chr1	20171414	20171593	chr6cre6685	0	+
chr1	20180280	20180845	chr6cre6686	0	+
chr1	20190228	20190583	chr6cre6687	0	+
chr1	20190746	20190855	chr6cre6688	0	+
chr1	20193593	20193708	chr6cre6689	0	+
chr1	20208706	20208942	chr6cre6690	0	+
chr1	20208954	20208992	chr6cre6691	0	+
chr1	20209432	20209502	chr6cre6692	0	+
chr1	20221375	20221464	chr6cre6694	0	+
chr1	20224426	20224712	chr6cre6695	0	+
chr1	20225764	20225810	chr6cre6696	0	+
chr1	20225831	20225880	chr6cre6697	0	+
chr1	20228269	20228543	chr6cre6698	0	+
chr1	20237653	20237763	chr6cre6700	0	+
chr1	20242548	20242813	chr6cre6701	0	+
chr1	20243179	20243288	chr6cre6702	0	+
chr1	20243350	20243398	chr6cre6703	0	+
chr1	20244071	20244129	chr6cre6704	0	+
chr1	20244413	20244630	chr6cre6705	0	+
chr1	20259554	20259638	chr6cre6706	0	+
chr1	20260020	20260146	chr6cre6707	0	+
chr1	20260167	20260298	chr6cre6708	0	+
chr1	20263969	20264137	chr6cre6709	0	+
chr1	20264196	20264288	chr6cre6710	0	+
chr1	20273814	20273970	chr6cre6712	0	+
chr1	20273997	20274039	chr6cre6713	0	+
chr1	20287825	20287969	chr6cre6714	0	+
chr1	20288592	20288667	chr6cre6715	0	+
chr1	20288705	20288950	chr6cre6716	0	+
chr1	20288970	20289011	chr6cre6717	0	+
chr1	20301423	20301525	chr6cre6718	0	+
chr1	20302250	20302463	chr6cre6719	0	+
chr1	20302529	20302703	chr6cre6720	0	+
chr1	20302779	20303022	chr6cre6721	0	+
chr1	20303038	20303381	chr6cre6722	0	+
chr1	20323052	20323101	chr6cre6723	0	+
chr1	20328823	20329112	chr6cre6724	0	+
chr1	20329920	20330015	chr6cre6725	0	+
chr1	20331536	20331802	chr6cre6726	0	+
chr1	20344827	20344998	chr6cre6727	0	+
chr1	20346354	20346648	chr6cre6728	0	+
chr1	20346684	20346742	chr6cre6729	0	+
chr1	20349709	20349921	chr6cre6730	0	+
chr1	20353977	20354079	chr6cre6731	0	+
chr1	20355837	20355883	chr6cre6732	0	+
chr1	20369056	20369274	chr6cre6733	0	+
chr1	20369304	20369350	chr6cre6734	0	+
chr1	20369361	20369443	chr6cre6735	0	+
chr1	20372995	20373072	chr6cre6736	0	+
chr1	20373107	20373158	chr6cre6737	0	+
chr1	20390791	20391081	chr6cre6738	0	+
chr1	20395618	20395792	chr6cre6739	0	+
chr1	20395807	20396034	chr6cre6740	0	+
chr1	20398543	20398738	chr6cre6741	0	+
chr1	20405370	20405424	chr6cre6742	0	+
chr1	20408243	20408431	chr6cre6743	0	+
chr1	20409370	20409577	chr6cre6744	0	+
chr1	20419856	20420122	chr6cre6745	0	+
chr1	20420149	20420213	chr6cre6746	0	+
chr1	20428514	20428850	chr6cre6747	0	+
chr1	20428914	20429124	chr6cre6748	0	+
chr1	20430877	20430943	chr6cre6749	0	+
chr1	20430960	20431285	chr6cre6750	0	+
chr1	20442029	20442088	chr6cre6751	0	+
chr1	20442523	20442713	chr6cre6752	0	+
chr1	20449711	20449925	chr6cre6753	0	+
chr1	20450703	20450791	chr6cre6754	0	+
chr1	20454727	20454911	chr6cre6755	0	+
chr1	20456138	20456220	chr6cre6756	0	+
chr1	20457919	20458208	chr6cre6757	0	+
chr1	20458322	20458427	chr6cre6758	0	+
chr1	20458439	20458516	chr6cre6759	0	+
chr1	20461184	20461230	chr6cre6760	0	+
chr1	20461245	20461493	chr6cre6761	0	+
chr1	20464880	20464944	chr6cre6763	0	+
chr1	20466188	20466866	chr6cre6764	0	+
chr1	20467548	20467605	chr6cre6765	0	+
chr1	20467622	20467675	chr6cre6766	0	+
chr1	20473816	20474177	chr6cre6767	0	+
chr1	20477715	20477981	chr6cre6768	0	+
chr1	20478192	20478518	chr6cre6769	0	+
chr1	20502213	20502281	chr6cre6770	0	+
chr1	20503514	20503899	chr6cre6771	0	+
chr1	20508472	20508551	chr6cre6772	0	+
chr1	20508563	20508757	chr6cre6773	0	+
chr1	20550387	20550517	chr6cre6776	0	+
chr1	20550528	20550569	chr6cre6777	0	+
chr1	20551470	20551517	chr6cre6778	0	+
chr1	20551528	20551572	chr6cre6779	0	+
chr1	20606537	20606682	chr6cre6781	0	+
chr1	20606703	20606750	chr6cre6782	0	+
chr1	20618167	20618221	chr6cre6783	0	+
chr1	20624388	20624448	chr6cre6784	0	+
chr1	20624587	20624629	chr6cre6785	0	+
chr1	20624675	20624713	chr6cre6786	0	+
chr1	20633567	20633662	chr6cre6787	0	+
chr1	20633663	20633763	chr6cre6788	0	+
chr1	20635010	20635057	chr6cre6789	0	+
chr1	20635097	20635159	chr6cre6790	0	+
chr1	20666522	20666581	chr6cre6792	0	-
chr1	20667639	20667716	chr6cre6793	0	+
chr1	20667747	20667809	chr6cre6794	0	+
chr1	20669824	20670048	chr6cre6795	0	+
chr1	20670710	20670769	chr6cre6796	0	+
chr1	20670798	20670997	chr6cre6797	0	+
chr1	20671148	20671245	chr6cre6798	0	+
chr1	20700174	20700219	chr6cre6799	0	+
chr1	20725739	20725867	chr6cre6801	0	+
chr1	20725939	20725988	chr6cre6802	0	+
chr1	20726022	20726066	chr6cre6803	0	+
chr1	20730841	20730885	chr6cre6804	0	+
chr1	20759806	20759909	chr6cre6805	0	+
chr1	20767549	20767590	chr6cre6806	0	+
[truncated: 321,361 more rows]
