# Supplementary material for: Complementary evolution of coding and noncoding sequence underlies mammalian hairlessness
Source: eLife. 2022 Nov 7;11:e76911. doi: 10.7554/eLife.76911 (PMC9803358; doi:10.7554/eLife.76911)
Supplement: Source data 1. [file elife-76911-data1.zip]

Archive with 9 entries (8 files):
- SupplementaryDataRenamed/
- SupplementaryDataRenamed/SuppFile1.csv
- SupplementaryDataRenamed/SuppFile2.xlsx
- SupplementaryDataRenamed/SuppFile3.csv
- SupplementaryDataRenamed/SuppFile4.csv
- SupplementaryDataRenamed/SuppFile5.xlsx
- SupplementaryDataRenamed/SuppFile6.xlsx
- SupplementaryDataRenamed/SuppFile7
- SupplementaryDataRenamed/SuppFile8
